# Supplementary material for: Small Insertions and Deletions Drive Genomic Plasticity during Adaptive Evolution of Yersinia pestis
Source: Microbiol Spectr. 2022 Apr 19;10(3):e02242-21. doi: 10.1128/spectrum.02242-21 (PMC9248902; doi:10.1128/spectrum.02242-21)
Supplement: SUPPLEMENTAL FILE 2 — Supplemental material. Download spectrum.02242-21-s002.xlsx, XLSX file, 0.5 MB [file spectrum.02242-21-s002.xlsx]

## Sheet: Table S1
Supplementary Table S1. 365 modern genomes and 12 ancient genomes of Y. pestis used in this study
Strain Name	Biosample ID	SRA ID	Project ID	Reference #	Year	Country	Region	Phylogroup	Total Reads*	Total Bases*	Avg Depth*	Avg Read Length $*	Q20*	Q30*	GC*	Brazilian Strains with Mutation Riched in 4 Genes	Number of Indels Per Strain
771	SAMN02769635	SRR1286099	PRJNA208246	NA	NA	Georgia	Samtskhe-Javakheti	2.MED1	13187486 (13.19 M)	1926997872 (1.93 G)	398.976	146.123	0.98	0.98	0.49	-	105
790	SAMN02769799	SRR1283865	PRJNA208248	NA	NA	Kyrgyzstan	NA	0.ANT3	13640658 (13.64 M)	1995627759 (2.00 G)	413.186	146.3	0.98	0.98	0.49	-	56
FDAARGOS_601	SAMN10228581	SRR8072960	PRJNA231221	Sichtig et al. 2019, Nature Communications	1954	Congo	NA	1.ANT	9826980 (9.83 M)	1391957286 (1.39 G)	288.199	141.646	0.98	0.94	0.47	-	102
FDAARGOS_604	SAMN10228584	SRR8283299	PRJNA231221	Sichtig et al. 2019, Nature Communications	1957	Indonesia	NA	1.ORI1	5972996 (5.97 M)	841869194 (0.84 G)	174.305	140.946	0.98	0.93	0.46	-	22
FDAARGOS_603	SAMN10228583	SRR8072961	PRJNA231221	Sichtig et al. 2019, Nature Communications	NA	Japan	NA	2.ANT3	8849982 (8.85 M)	1250400954 (1.25 G)	258.89	141.289	0.98	0.94	0.46	-	84
CO92-2015-Los	SAMN03160774	SRR2891673	PRJNA235224	NA	1992	USA	Colorado	1.ORI1	7007852 (7.01 M)	668918562 (0.67 G)	138.497	95.4527	0.98	0.95	0.45	-	0
Shasta	SAMN03120838	SRR2147690	PRJNA239341	NA	1954	USA	California	1.ORI1	25875476 (25.88 M)	2455817306 (2.46 G)	508.466	94.9091	0.99	0.94	0.49	-	6
Pestoides_F	SAMN03121016	SRR2148409	PRJNA239345	NA	NA	USSR	NA	0.PE2	28460620 (28.46 M)	2694084650 (2.69 G)	557.798	94.6601	0.99	0.94	0.5	-	249
KIM5	SAMN03160723	SRR2145879	PRJNA240083	NA	2007	NA	NA	2.MED1	28936690 (28.94 M)	2738323791 (2.74 G)	566.958	94.6315	0.99	0.94	0.49	-	92
El_Dorado	SAMN03145064	SRR2148846	PRJNA240085	NA	2002	USA	NewYork	1.ORI1	25096398 (25.10 M)	2374070856 (2.37 G)	491.541	94.5981	0.99	0.94	0.49	-	12
Harbin35_LANL	SAMN02769655	SRR1283952	PRJNA240100	NA	1940	China	Liaoning	2.ANT3	39957066 (39.96 M)	3876397680 (3.88 G)	802.591	97.0141	0.97	0.89	0.46	-	173
Antiqua	SAMN03174669	SRR2176134	PRJNA240103	NA	1965	Congo	NA	1.ANT	63875808 (63.88 M)	6133857400 (6.13 G)	1269.99	96.0279	0.96	0.88	0.46	-	104
PBM19	SAMN03074081	SRR2175564	PRJNA240104	NA	NA	NA	NA	1.ORI2	28495140 (28.50 M)	2612933814 (2.61 G)	540.996	91.6975	0.96	0.87	0.46	-	26
Pestoides_B	SAMN03218157	SRR2891672	PRJNA240105	NA	NA	Russia	NA	0.PE4	31620206 (31.62 M)	2984840276 (2.98 G)	617.998	94.3966	0.97	0.88	0.46	-	167
Dodson	SAMN03161124	SRR2175559	PRJNA240106	NA	1967	USA	Arizona	1.ORI1	35868404 (35.87 M)	3541445196 (3.54 G)	733.24	98.7344	0.97	0.9	0.47	-	6
Java9	SAMN03216587	SRR2175555	PRJNA240107	NA	NA	Indonesia	NA	1.ORI1	27249974 (27.25 M)	2537798755 (2.54 G)	525.44	93.1303	0.98	0.93	0.49	-	22
BGI-090955	SAMN02690737	SRR1197929	PRJNA241466	Yan et al, 2014, PLOS One	2009	China	Qinghai	1.IN2	11520982 (11.52 M)	696791950 (0.70 G)	144.268	60.4803	0.96	0.68	0.46	-	41
BGI-05006	SAMN02690731	SRR1197923	PRJNA241466	Yan et al, 2014, PLOS One	2005	China	Qinghai	1.IN2	10567694 (10.57 M)	635523964 (0.64 G)	131.582	60.1384	0.95	0.67	0.46	-	41
BGI-090958	SAMN02690738	SRR1197930	PRJNA241466	Yan et al, 2014, PLOS One	2009	China	Qinghai	1.IN2	10266528 (10.27 M)	620986260 (0.62 G)	128.572	60.4865	0.96	0.67	0.45	-	41
BGI-05008	SAMN02690732	SRR1197924	PRJNA241466	Yan et al, 2014, PLOS One	2005	China	Qinghai	1.IN2	10008688 (10.01 M)	606749272 (0.61 G)	125.625	60.6223	0.96	0.68	0.45	-	42
BGI-090952a	SAMN02690733	SRR1197925	PRJNA241466	Yan et al, 2014, PLOS One	2009	China	Qinghai	1.IN2	9034286 (9.03 M)	543809522 (0.54 G)	112.593	60.194	0.95	0.67	0.45	-	41
BGI-090952b	SAMN02690734	SRR1197926	PRJNA241466	Yan et al, 2014, PLOS One	2009	China	Qinghai	1.IN2	7831488 (7.83 M)	470190864 (0.47 G)	97.3509	60.0385	0.96	0.67	0.46	-	40
BGI-090953	SAMN02690735	SRR1197927	PRJNA241466	Yan et al, 2014, PLOS One	2009	China	Qinghai	1.IN2	7650686 (7.65 M)	460353407 (0.46 G)	95.3141	60.1715	0.96	0.67	0.45	-	40
BGI-090954	SAMN02690736	SRR1197928	PRJNA241466	Yan et al, 2014, PLOS One	2009	China	Qinghai	1.IN2	7430498 (7.43 M)	447363360 (0.45 G)	92.6246	60.2064	0.96	0.67	0.46	-	41
BGI-090959	SAMN02690739	SRR1197931	PRJNA241466	Yan et al, 2014, PLOS One	2009	China	Qinghai	1.IN2	6593114 (6.59 M)	391919441 (0.39 G)	81.1452	59.4438	0.95	0.66	0.45	-	40
BGI-05001	SAMN02690730	SRR1197922	PRJNA241466	Yan et al, 2014, PLOS One	2005	China	Qinghai	1.IN2	9697200 (9.70 M)	584981491 (0.58 G)	121.118	60.3248	0.95	0.67	0.45	-	42
ZE94-2122	SAMN02999506	SRR1925409	PRJNA257008	NA	1994	Zimbabwe	NA	1.ORI2	5023422 (5.02 M)	1258979113 (1.26 G)	260.666	250.622	0.98	0.92	0.48	-	23
SCPM-O-B-6536	SAMN03861512	SRR2124186	PRJNA269675	Kislichkina et al., 2015, Genome Announcements	1976	Armenia	NA	0.PE2	858795 (0.86 M)	148744909 (0.15 G)	30.797	173.202	0.95	0.56	0.47	-	182
SCPM-O-B-6990	SAMN03839880	SRR2094306	PRJNA269675	Kislichkina et al., 2015, Genome Announcements	1971	Armenia	NA	0.PE2	661691 (0.66 M)	130586028 (0.13 G)	27.0373	197.352	0.95	0.59	0.47	-	179
SCPM-O-B-6300	SAMN03861503	SRR2124185	PRJNA269675	Kislichkina et al., 2015, Genome Announcements	1971	Azerbaijan	NA	0.PE2	655513 (0.66 M)	97589329 (0.10 G)	20.2054	148.875	0.95	0.52	0.47	-	153
SCPM-O-B-7074	SAMN03839879	SRR2094300	PRJNA269675	Kislichkina et al., 2015, Genome Announcements	1980	Kyrgyzstan	NA	0.PE4	771393 (0.77 M)	152850957 (0.15 G)	31.6471	198.149	0.96	0.6	0.47	-	149
SCPM-O-DNA-15	SAMN08625967	SRR6794313	PRJNA269675	Kislichkina et al., 2015, Genome Announcements	1972	Mongolia	Bayan-Olgii	0.PE5	959282 (0.96 M)	210090493 (0.21 G)	43.4983	219.008	0.98	0.93	0.48	-	172
SCPM-O-B-6218	SAMN08625966	SRR6794314	PRJNA269675	Kislichkina et al., 2015, Genome Announcements	1986	Mongolia	Omnogovi	0.PE5	818048 (0.82 M)	186937224 (0.19 G)	38.7045	228.516	0.98	0.92	0.47	-	170
SCPM-O-B-6301	SAMN08625964	SRR6794312	PRJNA269675	Kislichkina et al., 2015, Genome Announcements	1972	Mongolia	Bayan-Olgii	0.PE5	774730 (0.77 M)	185137467 (0.19 G)	38.3319	238.97	0.98	0.93	0.47	-	177
SCPM-O-DNA-16	SAMN08625968	SRR6794316	PRJNA269675	Kislichkina et al., 2015, Genome Announcements	1974	Mongolia	Bayan-Olgii	0.PE5	721280 (0.72 M)	164179265 (0.16 G)	33.9926	227.622	0.98	0.92	0.47	-	172
SCPM-O-DNA-17	SAMN08625969	SRR6794315	PRJNA269675	Kislichkina et al., 2015, Genome Announcements	1973	Mongolia	Omnogovi	0.PE5	701738 (0.70 M)	158382466 (0.16 G)	32.7924	225.7	0.98	0.92	0.47	-	167
SCPM-O-B-6212	SAMN08625965	SRR6794311	PRJNA269675	Kislichkina et al., 2015, Genome Announcements	1972	Mongolia	Bayan-Olgii	0.PE5	578992 (0.58 M)	136810851 (0.14 G)	28.3261	236.291	0.98	0.93	0.47	-	172
SCPM-O-B-6213	SAMN03861510	SRR2511857	PRJNA269675	Kislichkina et al., 2015, Genome Announcements	1972	Mongolia	Bayan-Olgii	0.PE5	700472 (0.70 M)	122719554 (0.12 G)	25.4085	175.196	0.95	0.56	0.47	-	131
SCPM-O-B-6706	SAMN03839870	SRR2093957	PRJNA269675	Kislichkina et al., 2015, Genome Announcements	1986	Mongolia	Omnogovi	0.PE5	588535 (0.59 M)	117512364 (0.12 G)	24.3304	199.669	0.95	0.59	0.47	-	132
SCPM-O-DNA-12	SAMN05521437	SRR4017227	PRJNA269675	Kislichkina et al., 2015, Genome Announcements	1982	NA	NA	0.PE4	1544980 (1.54 M)	275806238 (0.28 G)	57.1045	178.518	0.98	0.97	0.47	-	176
SCPM-O-DNA-11	SAMN05521436	SRR4017224	PRJNA269675	Kislichkina et al., 2015, Genome Announcements	1984	NA	NA	0.PE4	1325518 (1.33 M)	260560078 (0.26 G)	53.9478	196.572	0.98	0.96	0.48	-	177
SCPM-O-DNA-14	SAMN05521439	SRR4017229	PRJNA269675	Kislichkina et al., 2015, Genome Announcements	1983	NA	NA	2.ANT3	1181910 (1.18 M)	247787343 (0.25 G)	51.3033	209.65	0.98	0.97	0.47	-	86
SCPM-O-DNA-10	SAMN05521435	SRR4017222	PRJNA269675	Kislichkina et al., 2015, Genome Announcements	1977	NA	NA	0.PE4	1211866 (1.21 M)	245818258 (0.25 G)	50.8956	202.843	0.98	0.97	0.48	-	164
SCPM-O-DNA-13	SAMN05521438	SRR4017228	PRJNA269675	Kislichkina et al., 2015, Genome Announcements	1971	NA	NA	3.ANT2	1162422 (1.16 M)	240740633 (0.24 G)	49.8443	207.103	0.98	0.97	0.48	-	67
SCPM-O-B-4664	SAMN05521425	SRR4017181	PRJNA269675	Kislichkina et al., 2015, Genome Announcements	1980	NA	NA	0.PE4	1035182 (1.04 M)	215590796 (0.22 G)	44.6371	208.264	0.98	0.97	0.48	-	186
SCPM-O-B-6983	SAMN05521424	SRR4017180	PRJNA269675	Kislichkina et al., 2015, Genome Announcements	1969	NA	NA	0.PE2	963224 (0.96 M)	192047048 (0.19 G)	39.7625	199.379	0.97	0.96	0.48	-	237
SCPM-O-B-5938	SAMN04992982	SRR3529522	PRJNA269675	Kislichkina et al., 2015, Genome Announcements	1970	NA	NA	0.PE4	1125418 (1.13 M)	177346041 (0.18 G)	36.7187	157.582	0.97	0.96	0.47	-	171
SCPM-O-B-7331	SAMN07176226	SRR5641464	PRJNA269675	Kislichkina et al., 2015, Genome Announcements	2001	NA	NA	2.MED1	860726 (0.86 M)	175522297 (0.18 G)	36.3411	203.924	0.98	0.94	0.47	-	98
SCPM-O-B-7469	SAMN04992976	SRR3529498	PRJNA269675	Kislichkina et al., 2015, Genome Announcements	1990	NA	NA	0.PE4	1120604 (1.12 M)	155565226 (0.16 G)	32.2091	138.823	0.97	0.96	0.47	-	156
SCPM-O-B-7307	SAMN07176225	SRR5641463	PRJNA269675	Kislichkina et al., 2015, Genome Announcements	1984	NA	NA	2.MED1	734732 (0.73 M)	152252156 (0.15 G)	31.5231	207.221	0.98	0.94	0.47	-	96
SCPM-O-B-7298	SAMN07176223	SRR5641436	PRJNA269675	Kislichkina et al., 2015, Genome Announcements	1973	NA	NA	2.MED0	719536 (0.72 M)	146932507 (0.15 G)	30.4217	204.205	0.98	0.94	0.47	-	90
SCPM-O-B-7289	SAMN07176222	SRR5641429	PRJNA269675	Kislichkina et al., 2015, Genome Announcements	1974	NA	NA	2.MED0	533206 (0.53 M)	108653457 (0.11 G)	22.4962	203.774	0.98	0.94	0.47	-	87
SCPM-O-B-6994	SAMN04992974	SRR3529496	PRJNA269675	Kislichkina et al., 2015, Genome Announcements	1998	Russia	Dagestan	0.PE2	6469010 (6.47 M)	1038192211 (1.04 G)	214.953	160.487	0.97	0.96	0.47	-	242
SCPM-O-B-7042	SAMN04993042	SRR3529526	PRJNA269675	Kislichkina et al., 2015, Genome Announcements	1996	Russia	Dagestan	0.PE2	2335534 (2.34 M)	392479601 (0.39 G)	81.2612	168.047	0.97	0.96	0.47	-	237
SCPM-O-DNA-05	SAMN05521430	SRR4017193	PRJNA269675	Kislichkina et al., 2015, Genome Announcements	2007	Russia	NA	0.PE4	1546814 (1.55 M)	317889704 (0.32 G)	65.8176	205.513	0.98	0.97	0.48	-	163
SCPM-O-DNA-06	SAMN05521431	SRR4017195	PRJNA269675	Kislichkina et al., 2015, Genome Announcements	2007	Russia	NA	0.PE4	1524754 (1.52 M)	305140009 (0.31 G)	63.1779	200.124	0.98	0.97	0.48	-	155
SCPM-O-DNA-08	SAMN05521433	SRR4017214	PRJNA269675	Kislichkina et al., 2015, Genome Announcements	2007	Russia	NA	0.PE4	1227854 (1.23 M)	257753923 (0.26 G)	53.3668	209.922	0.98	0.97	0.48	-	158
SCPM-O-DNA-01	SAMN05521426	SRR4017182	PRJNA269675	Kislichkina et al., 2015, Genome Announcements	2001	Russia	NA	0.PE4	1212572 (1.21 M)	256473314 (0.26 G)	53.1017	211.512	0.98	0.97	0.48	-	160
SCPM-O-DNA-09	SAMN05521434	SRR4017215	PRJNA269675	Kislichkina et al., 2015, Genome Announcements	2007	Russia	NA	0.PE4	1205748 (1.21 M)	253988065 (0.25 G)	52.5871	210.648	0.98	0.97	0.48	-	165
SCPM-O-B-7111	SAMN04992968	SRR3501107	PRJNA269675	Kislichkina et al., 2015, Genome Announcements	1997	Russia	Dagestan	0.PE2	1530024 (1.53 M)	236734155 (0.24 G)	49.0148	154.726	0.97	0.96	0.47	-	240
SCPM-O-DNA-02	SAMN05521427	SRR4017184	PRJNA269675	Kislichkina et al., 2015, Genome Announcements	2001	Russia	NA	0.PE4	1185470 (1.19 M)	236288482 (0.24 G)	48.9225	199.321	0.98	0.97	0.47	-	166
SCPM-O-DNA-07	SAMN05521432	SRR4017197	PRJNA269675	Kislichkina et al., 2015, Genome Announcements	2007	Russia	NA	0.PE4	1068626 (1.07 M)	223132469 (0.22 G)	46.1986	208.803	0.97	0.96	0.48	-	153
SCPM-O-B-6176	SAMN05521421	SRR4017165	PRJNA269675	Kislichkina et al., 2015, Genome Announcements	1984	Russia	Dagestan	0.PE2	1075014 (1.08 M)	222273945 (0.22 G)	46.0208	206.764	0.98	0.97	0.47	-	231
SCPM-O-B-5942	SAMN12991207	SRR10259779	PRJNA269675	Kislichkina et al., 2015, Genome Announcements	1977	Russia	Tuva	4.ANT1	893182 (0.89 M)	206402129 (0.21 G)	42.7346	231.086	0.98	0.93	0.48	-	68
SCPM-O-B-6992	SAMN05521423	SRR4017171	PRJNA269675	Kislichkina et al., 2015, Genome Announcements	1995	Russia	Dagestan	0.PE2	961296 (0.96 M)	203977093 (0.20 G)	42.2326	212.19	0.98	0.96	0.48	-	242
SCPM-O-DNA-04	SAMN05521429	SRR4017192	PRJNA269675	Kislichkina et al., 2015, Genome Announcements	2001	Russia	NA	0.PE4	915704 (0.92 M)	196389123 (0.20 G)	40.6615	214.468	0.98	0.96	0.48	-	162
SCPM-O-DNA-03	SAMN05521428	SRR4017191	PRJNA269675	Kislichkina et al., 2015, Genome Announcements	2001	Russia	NA	0.PE4	972902 (0.97 M)	190227341 (0.19 G)	39.3857	195.526	0.97	0.96	0.48	-	156
SCPM-O-B-7037	SAMN05521420	SRR4017164	PRJNA269675	Kislichkina et al., 2015, Genome Announcements	1978	Russia	Dagestan	0.PE2	873418 (0.87 M)	189120226 (0.19 G)	39.1565	216.529	0.98	0.97	0.48	-	232
SCPM-O-B-7005	SAMN04992971	SRR3529493	PRJNA269675	Kislichkina et al., 2015, Genome Announcements	2010	Russia	Dagestan	0.PE2	1181662 (1.18 M)	183082173 (0.18 G)	37.9063	154.936	0.97	0.96	0.47	-	231
SCPM-O-B-7040	SAMN05521422	SRR4017166	PRJNA269675	Kislichkina et al., 2015, Genome Announcements	1988	Russia	Dagestan	0.PE2	919552 (0.92 M)	182413760 (0.18 G)	37.768	198.372	0.97	0.96	0.47	-	228
SCPM-O-DNA-18	SAMN12991206	SRR10259781	PRJNA269675	Kislichkina et al., 2015, Genome Announcements	1984	Russia	Tuva	4.ANT1	754690 (0.75 M)	173868521 (0.17 G)	35.9987	230.384	0.98	0.93	0.48	-	58
SCPM-O-B-7812	SAMN03839881	SRR2094311	PRJNA269675	Kislichkina et al., 2015, Genome Announcements	2002	Russia	NA	0.PE4	636074 (0.64 M)	124583825 (0.12 G)	25.7945	195.864	0.96	0.59	0.48	-	109
KIM_10v	SAMN03817042	SRR2084698	PRJNA288602	NA	NA	Iran	NA	2.MED1	33772470 (33.77 M)	3315721101 (3.32 G)	686.505	98.1782	0.97	0.89	0.46	-	91
Yp1945	SAMN04012733	SRR2183252	PRJNA293891	NA	2009	USA	Texas	1.ORI1	4291308 (4.29 M)	967972258 (0.97 G)	200.414	225.566	0.97	0.95	0.47	-	16
Yp2126	SAMN04012736	SRR2183250	PRJNA293891	NA	2011	USA	Arizona	1.ORI1	3614420 (3.61 M)	928817957 (0.93 G)	192.308	256.976	0.98	0.92	0.46	-	12
Yp2947	SAMN05731696	SRR4175425	PRJNA341721	Vogler et al., 2017, PLOS Neglected Tropical Diseases	2006	Madagascar	NA	1.ORI3	1869614 (1.87 M)	368918364 (0.37 G)	76.3829	197.323	0.95	0.92	0.47	-	25
Yp3069	SAMN05731690	SRR4175419	PRJNA341721	Vogler et al., 2017, PLOS Neglected Tropical Diseases	2011	Madagascar	NA	1.ORI3	1473556 (1.47 M)	290438420 (0.29 G)	60.134	197.1	0.94	0.92	0.47	-	20
Yp3023	SAMN05731705	SRR4175435	PRJNA341721	Vogler et al., 2017, PLOS Neglected Tropical Diseases	2008	Madagascar	NA	1.ORI3	1426652 (1.43 M)	289889807 (0.29 G)	60.0204	203.196	0.95	0.93	0.47	-	21
Yp2871	SAMN05731692	SRR4175421	PRJNA341721	Vogler et al., 2017, PLOS Neglected Tropical Diseases	2004	Madagascar	NA	1.ORI3	1455062 (1.46 M)	285641771 (0.29 G)	59.1409	196.309	0.94	0.92	0.47	-	24
Yp3050	SAMN05731702	SRR4175432	PRJNA341721	Vogler et al., 2017, PLOS Neglected Tropical Diseases	2010	Madagascar	NA	1.ORI3	1380980 (1.38 M)	279404372 (0.28 G)	57.8494	202.323	0.95	0.92	0.47	-	22
Yp2905	SAMN05731688	SRR4175417	PRJNA341721	Vogler et al., 2017, PLOS Neglected Tropical Diseases	2004	Madagascar	NA	1.ORI3	1399198 (1.40 M)	274752969 (0.27 G)	56.8864	196.365	0.94	0.92	0.47	-	18
Yp3059	SAMN05731703	SRR4175433	PRJNA341721	Vogler et al., 2017, PLOS Neglected Tropical Diseases	2011	Madagascar	NA	1.ORI3	1300480 (1.30 M)	273818589 (0.27 G)	56.6929	210.552	0.97	0.91	0.47	-	25
Yp3079	SAMN05731699	SRR4175429	PRJNA341721	Vogler et al., 2017, PLOS Neglected Tropical Diseases	2012	Madagascar	NA	1.ORI3	1291482 (1.29 M)	267709233 (0.27 G)	55.428	207.288	0.97	0.91	0.47	-	23
Yp2872	SAMN05731700	SRR4175430	PRJNA341721	Vogler et al., 2017, PLOS Neglected Tropical Diseases	2004	Madagascar	NA	1.ORI3	1297122 (1.30 M)	243020341 (0.24 G)	50.3163	187.353	0.94	0.92	0.47	-	22
Yp2979	SAMN05731678	SRR4175415	PRJNA341721	Vogler et al., 2017, PLOS Neglected Tropical Diseases	2006	Madagascar	NA	1.ORI3	1200972 (1.20 M)	233006324 (0.23 G)	48.2429	194.015	0.94	0.92	0.47	-	22
Yp3034	SAMN05731698	SRR4175428	PRJNA341721	Vogler et al., 2017, PLOS Neglected Tropical Diseases	2008	Madagascar	NA	1.ORI3	1163094 (1.16 M)	228810118 (0.23 G)	47.3741	196.725	0.94	0.92	0.47	-	24
Yp2856	SAMN05731687	SRR4175416	PRJNA341721	Vogler et al., 2017, PLOS Neglected Tropical Diseases	2003	Madagascar	NA	1.ORI3	1138636 (1.14 M)	226671363 (0.23 G)	46.9313	199.073	0.95	0.92	0.47	-	17
Yp3043	SAMN05731684	SRR4175442	PRJNA341721	Vogler et al., 2017, PLOS Neglected Tropical Diseases	2009	Madagascar	NA	1.ORI3	1163514 (1.16 M)	219762720 (0.22 G)	45.5009	188.878	0.94	0.91	0.47	-	20
Yp3078	SAMN05731682	SRR4175440	PRJNA341721	Vogler et al., 2017, PLOS Neglected Tropical Diseases	2011	Madagascar	NA	1.ORI3	1035328 (1.04 M)	219350601 (0.22 G)	45.4156	211.866	0.98	0.91	0.47	-	27
Yp3045	SAMN05731707	SRR4175438	PRJNA341721	Vogler et al., 2017, PLOS Neglected Tropical Diseases	2009	Madagascar	NA	1.ORI3	1094130 (1.09 M)	206123316 (0.21 G)	42.6769	188.39	0.94	0.92	0.47	-	20
Yp3048	SAMN05731691	SRR4175420	PRJNA341721	Vogler et al., 2017, PLOS Neglected Tropical Diseases	2009	Madagascar	NA	1.ORI3	1075274 (1.08 M)	200447104 (0.20 G)	41.5017	186.415	0.94	0.91	0.47	-	19
Yp2991	SAMN05731701	SRR4175431	PRJNA341721	Vogler et al., 2017, PLOS Neglected Tropical Diseases	2007	Madagascar	NA	1.ORI3	952532 (0.95 M)	196793854 (0.20 G)	40.7453	206.601	0.97	0.91	0.47	-	22
Yp3026	SAMN05731679	SRR4175426	PRJNA341721	Vogler et al., 2017, PLOS Neglected Tropical Diseases	2008	Madagascar	NA	1.ORI3	935720 (0.94 M)	194192042 (0.19 G)	40.2066	207.532	0.97	0.91	0.47	-	18
Yp3041	SAMN05731694	SRR4175423	PRJNA341721	Vogler et al., 2017, PLOS Neglected Tropical Diseases	2009	Madagascar	NA	1.ORI3	920808 (0.92 M)	182159749 (0.18 G)	37.7154	197.826	0.94	0.92	0.47	-	24
Yp2963	SAMN05731683	SRR4175441	PRJNA341721	Vogler et al., 2017, PLOS Neglected Tropical Diseases	2006	Madagascar	NA	1.ORI3	847620 (0.85 M)	160411059 (0.16 G)	33.2124	189.249	0.94	0.91	0.47	-	22
Yp3010	SAMN05731689	SRR4175418	PRJNA341721	Vogler et al., 2017, PLOS Neglected Tropical Diseases	2007	Madagascar	NA	1.ORI3	700540 (0.70 M)	145543548 (0.15 G)	30.1341	207.759	0.97	0.91	0.47	-	18
Yp3044	SAMN05731706	SRR4175436	PRJNA341721	Vogler et al., 2017, PLOS Neglected Tropical Diseases	2009	Madagascar	NA	1.ORI3	683794 (0.68 M)	143398397 (0.14 G)	29.69	209.71	0.97	0.91	0.47	-	25
Yp2983	SAMN05731693	SRR4175422	PRJNA341721	Vogler et al., 2017, PLOS Neglected Tropical Diseases	2007	Madagascar	NA	1.ORI3	622970 (0.62 M)	127469550 (0.13 G)	26.392	204.616	0.97	0.91	0.47	-	24
Yp3017	SAMN05731686	SRR4175444	PRJNA341721	Vogler et al., 2017, PLOS Neglected Tropical Diseases	2007	Madagascar	NA	1.ORI3	562274 (0.56 M)	115967833 (0.12 G)	24.0106	206.248	0.97	0.91	0.47	-	17
Yp3014	SAMN05731697	SRR4175427	PRJNA341721	Vogler et al., 2017, PLOS Neglected Tropical Diseases	2007	Madagascar	NA	1.ORI3	504922 (0.50 M)	101160478 (0.10 G)	20.9448	200.349	0.97	0.9	0.47	-	19
S88	SAMN07488727	SRR5923939	PRJNA397830	NA	NA	China	Qinghai	1.IN2	6472232 (6.47 M)	544478316 (0.54 G)	112.732	84.1253	0.98	0.9	0.47	-	40
S56	SAMN07488721	SRR5923940	PRJNA397830	NA	NA	China	Qinghai	1.IN2	6464678 (6.46 M)	544407318 (0.54 G)	112.717	84.2126	0.98	0.91	0.47	-	43
614F	SAMN07501781	SRR5930363	PRJNA397830	NA	NA	China	Qinghai	1.IN2	5482538 (5.48 M)	482399792 (0.48 G)	99.8787	87.9884	0.99	0.93	0.45	-	40
UC91309	SAMN07722810	SRR6121994	PRJNA412669	NA	NA	NA	NA	2.MED1	789126 (0.79 M)	144444004 (0.14 G)	29.9065	183.043	0.93	0.9	0.46	-	95
KIM_D27	SAMN02404405	SRR133640	PRJNA41469	NA	NA	NA	NA	2.MED1	2231540 (2.23 M)	207745583 (0.21 G)	43.0128	93.0952	0.98	0.92	0.46	-	91
Yp3457	SAMN08161735	SRR6366811	PRJNA421720	Vogler et al., 2019, PLOS One	1974	Brazil	Pernambuco	1.ORI2	8342312 (8.34 M)	726708548 (0.73 G)	150.462	87.1112	0.98	0.91	0.46	Yes	19
Yp3623	SAMN08161851	SRR6366945	PRJNA421720	Vogler et al., 2019, PLOS One	1966	Brazil	Pernambuco	1.ORI2	6881304 (6.88 M)	625954769 (0.63 G)	129.601	90.9646	0.99	0.96	0.47	Yes	19
Yp3650	SAMN08161865	SRR6367072	PRJNA421720	Vogler et al., 2019, PLOS One	1967	Brazil	Pernambuco	1.ORI2	6729596 (6.73 M)	610904085 (0.61 G)	126.485	90.7787	0.99	0.96	0.47	Yes	20
Yp3651	SAMN08161866	SRR6367071	PRJNA421720	Vogler et al., 2019, PLOS One	1967	Brazil	Pernambuco	1.ORI2	6414852 (6.41 M)	580858546 (0.58 G)	120.264	90.549	0.99	0.95	0.47	Yes	19
Yp3528	SAMN08161797	SRR6366918	PRJNA421720	Vogler et al., 2019, PLOS One	1978	Brazil	Ceara	1.ORI2	5656942 (5.66 M)	494135559 (0.49 G)	102.309	87.3503	0.98	0.92	0.46	Yes	17
Yp3655	SAMN08161869	SRR6367129	PRJNA421720	Vogler et al., 2019, PLOS One	1967	Brazil	Pernambuco	1.ORI2	5316646 (5.32 M)	482834420 (0.48 G)	99.9687	90.8156	0.99	0.96	0.47	Yes	20
Yp3398	SAMN08161709	SRR6366787	PRJNA421720	Vogler et al., 2019, PLOS One	1971	Brazil	Ceara	1.ORI2	5155912 (5.16 M)	462628188 (0.46 G)	95.7851	89.7277	0.99	0.95	0.46	Yes	19
Yp3786	SAMN08161941	SRR6366927	PRJNA421720	Vogler et al., 2019, PLOS One	1970	Brazil	Pernambuco	1.ORI2	4936564 (4.94 M)	447174935 (0.45 G)	92.5856	90.5842	0.99	0.95	0.47	Yes	21
Yp3636	SAMN08161856	SRR6366950	PRJNA421720	Vogler et al., 2019, PLOS One	1967	Brazil	Pernambuco	1.ORI2	4713156 (4.71 M)	428221064 (0.43 G)	88.6613	90.8565	0.99	0.96	0.47	Yes	22
Yp3532	SAMN08161800	SRR6366799	PRJNA421720	Vogler et al., 2019, PLOS One	1978	Brazil	Ceara	1.ORI2	4787038 (4.79 M)	420000021 (0.42 G)	86.9591	87.7369	0.98	0.92	0.46	Yes	25
Yp3322	SAMN08161677	SRR6366844	PRJNA421720	Vogler et al., 2019, PLOS One	1969	Brazil	Pernambuco	1.ORI2	4348694 (4.35 M)	390032717 (0.39 G)	80.7545	89.6896	0.99	0.94	0.47	Yes	19
Yp3534	SAMN08161802	SRR6366801	PRJNA421720	Vogler et al., 2019, PLOS One	1978	Brazil	Ceara	1.ORI2	4262512 (4.26 M)	386359353 (0.39 G)	79.994	90.6412	0.99	0.95	0.46	Yes	24
Yp3306	SAMN08161673	SRR6366846	PRJNA421720	Vogler et al., 2019, PLOS One	1969	Brazil	Pernambuco	1.ORI2	4100934 (4.10 M)	367645749 (0.37 G)	76.1194	89.6493	0.99	0.94	0.46	Yes	20
Yp3503	SAMN08161775	SRR6366749	PRJNA421720	Vogler et al., 2019, PLOS One	1975	Brazil	Pernambuco	1.ORI2	3917966 (3.92 M)	355904996 (0.36 G)	73.6885	90.8392	0.99	0.96	0.47	Yes	23
Yp3330	SAMN08161682	SRR6366966	PRJNA421720	Vogler et al., 2019, PLOS One	1969	Brazil	Pernambuco	1.ORI2	3900030 (3.90 M)	349433219 (0.35 G)	72.3486	89.5976	0.99	0.94	0.46	Yes	21
Yp3327	SAMN08161679	SRR6366967	PRJNA421720	Vogler et al., 2019, PLOS One	1969	Brazil	Pernambuco	1.ORI2	3882980 (3.88 M)	348789093 (0.35 G)	72.2152	89.8251	0.99	0.95	0.46	Yes	20
Yp3303	SAMN08161672	SRR6366851	PRJNA421720	Vogler et al., 2019, PLOS One	1969	Brazil	Pernambuco	1.ORI2	3786852 (3.79 M)	339341418 (0.34 G)	70.2591	89.6104	0.99	0.94	0.47	Yes	20
Yp3851	SAMN08161996	SRR6366939	PRJNA421720	Vogler et al., 2019, PLOS One	1974	Brazil	Pernambuco	1.ORI2	3676002 (3.68 M)	334317812 (0.33 G)	69.219	90.946	0.99	0.96	0.46	Yes	20
Yp3406	SAMN08161714	SRR6366790	PRJNA421720	Vogler et al., 2019, PLOS One	1972	Brazil	Ceara	1.ORI2	3677904 (3.68 M)	330674158 (0.33 G)	68.4646	89.9083	0.99	0.95	0.46	Yes	19
Yp3747	SAMN08161921	SRR6366994	PRJNA421720	Vogler et al., 2019, PLOS One	1969	Brazil	Pernambuco	1.ORI2	3555052 (3.56 M)	324374728 (0.32 G)	67.1603	91.2433	0.99	0.96	0.47	Yes	18
Yp3696	SAMN08161892	SRR6366898	PRJNA421720	Vogler et al., 2019, PLOS One	1967	Brazil	Pernambuco	1.ORI2	3499842 (3.50 M)	318455881 (0.32 G)	65.9349	90.9915	0.99	0.97	0.46	Yes	19
Yp3316	SAMN08161676	SRR6366847	PRJNA421720	Vogler et al., 2019, PLOS One	1969	Brazil	Pernambuco	1.ORI2	3507862 (3.51 M)	314406380 (0.31 G)	65.0964	89.6291	0.99	0.94	0.46	Yes	21
Yp3722	SAMN08161909	SRR6366875	PRJNA421720	Vogler et al., 2019, PLOS One	1968	Brazil	Pernambuco	1.ORI2	3426084 (3.43 M)	311004601 (0.31 G)	64.3921	90.7755	0.99	0.96	0.46	Yes	20
Yp3337	SAMN08161688	SRR6366960	PRJNA421720	Vogler et al., 2019, PLOS One	1970	Brazil	Pernambuco	1.ORI2	3471560 (3.47 M)	309693578 (0.31 G)	64.1207	89.2088	0.99	0.94	0.46	Yes	22
Yp3356	SAMN08161697	SRR6367047	PRJNA421720	Vogler et al., 2019, PLOS One	1970	Brazil	Pernambuco	1.ORI2	3350052 (3.35 M)	299238810 (0.30 G)	61.9561	89.3236	0.99	0.94	0.46	Yes	17
Yp3299	SAMN08161671	SRR6366852	PRJNA421720	Vogler et al., 2019, PLOS One	1969	Brazil	Pernambuco	1.ORI2	3290480 (3.29 M)	294049077 (0.29 G)	60.8816	89.3636	0.99	0.94	0.47	Yes	20
Yp3600	SAMN08161845	SRR6366872	PRJNA421720	Vogler et al., 2019, PLOS One	1982	Brazil	Ceara	1.ORI2	3137222 (3.14 M)	287050769 (0.29 G)	59.4326	91.4984	0.99	0.97	0.47	Yes	18
Yp3408	SAMN08161715	SRR6366793	PRJNA421720	Vogler et al., 2019, PLOS One	1972	Brazil	Pernambuco	1.ORI2	3178910 (3.18 M)	284028503 (0.28 G)	58.8068	89.3478	0.99	0.94	0.46	Yes	42
Yp3331	SAMN08161683	SRR6366963	PRJNA421720	Vogler et al., 2019, PLOS One	1969	Brazil	Pernambuco	1.ORI2	3145450 (3.15 M)	282208016 (0.28 G)	58.4299	89.7194	0.99	0.95	0.46	Yes	19
Yp3229	SAMN08161647	SRR6367025	PRJNA421720	Vogler et al., 2019, PLOS One	1967	Brazil	Pernambuco	1.ORI2	3240338 (3.24 M)	279074448 (0.28 G)	57.7811	86.1251	0.98	0.91	0.46	Yes	18
Yp3681	SAMN08161881	SRR6366833	PRJNA421720	Vogler et al., 2019, PLOS One	1967	Brazil	Pernambuco	1.ORI2	3036638 (3.04 M)	276010916 (0.28 G)	57.1468	90.8936	0.99	0.96	0.46	Yes	21
Yp3757	SAMN08161928	SRR6366999	PRJNA421720	Vogler et al., 2019, PLOS One	1969	Brazil	Pernambuco	1.ORI2	2890808 (2.89 M)	262557656 (0.26 G)	54.3614	90.825	0.99	0.96	0.46	Yes	20
Yp3950	SAMN08162020	SRR6366839	PRJNA421720	Vogler et al., 2019, PLOS One	1979	Brazil	Pernambuco	1.ORI2	2853672 (2.85 M)	259290989 (0.26 G)	53.685	90.8622	0.99	0.96	0.46	Yes	23
Yp3200	SAMN08161636	SRR6366739	PRJNA421720	Vogler et al., 2019, PLOS One	1967	Brazil	Pernambuco	1.ORI2	2899732 (2.90 M)	251452828 (0.25 G)	52.0622	86.7159	0.98	0.91	0.46	Yes	21
Yp3951	SAMN08162021	SRR6366840	PRJNA421720	Vogler et al., 2019, PLOS One	1979	Brazil	Pernambuco	1.ORI2	2704218 (2.70 M)	245082898 (0.25 G)	50.7433	90.6299	0.99	0.96	0.46	Yes	20
Yp3990	SAMN08162037	SRR6367027	PRJNA421720	Vogler et al., 2019, PLOS One	1983	Brazil	Ceara	1.ORI2	2520366 (2.52 M)	229224907 (0.23 G)	47.46	90.9491	0.99	0.96	0.46	Yes	16
Yp3731	SAMN08161914	SRR6366880	PRJNA421720	Vogler et al., 2019, PLOS One	1968	Brazil	Pernambuco	1.ORI2	2475808 (2.48 M)	225069462 (0.23 G)	46.5996	90.9075	0.99	0.96	0.47	Yes	20
Yp3341	SAMN08161691	SRR6367043	PRJNA421720	Vogler et al., 2019, PLOS One	1970	Brazil	Pernambuco	1.ORI2	2435088 (2.44 M)	217064864 (0.22 G)	44.9423	89.1405	0.99	0.94	0.46	Yes	18
Yp3780	SAMN08161937	SRR6367057	PRJNA421720	Vogler et al., 2019, PLOS One	1970	Brazil	Pernambuco	1.ORI2	2203420 (2.20 M)	201107610 (0.20 G)	41.6384	91.2707	0.99	0.97	0.47	Yes	21
Yp3706	SAMN08161900	SRR6367011	PRJNA421720	Vogler et al., 2019, PLOS One	1968	Brazil	Pernambuco	1.ORI2	2195802 (2.20 M)	199373189 (0.20 G)	41.2793	90.7974	0.99	0.96	0.46	Yes	22
Yp3647	SAMN08161862	SRR6367075	PRJNA421720	Vogler et al., 2019, PLOS One	1967	Brazil	Pernambuco	1.ORI2	2189520 (2.19 M)	199364073 (0.20 G)	41.2774	91.0538	0.99	0.96	0.46	Yes	21
Yp3682	SAMN08161882	SRR6366832	PRJNA421720	Vogler et al., 2019, PLOS One	1967	Brazil	Pernambuco	1.ORI2	2083536 (2.08 M)	188904416 (0.19 G)	39.1118	90.6653	0.99	0.95	0.46	Yes	25
Yp3749	SAMN08161922	SRR6366993	PRJNA421720	Vogler et al., 2019, PLOS One	1969	Brazil	Pernambuco	1.ORI2	1933290 (1.93 M)	175720888 (0.18 G)	36.3822	90.8922	0.99	0.96	0.47	Yes	19
Yp3829	SAMN08161978	SRR6367120	PRJNA421720	Vogler et al., 2019, PLOS One	1971	Brazil	Ceara	1.ORI2	1898622 (1.90 M)	173203685 (0.17 G)	35.8611	91.226	0.99	0.97	0.47	Yes	45
Yp3826	SAMN08161976	SRR6367111	PRJNA421720	Vogler et al., 2019, PLOS One	1971	Brazil	Ceara	1.ORI2	1711918 (1.71 M)	155982760 (0.16 G)	32.2955	91.1158	0.99	0.97	0.47	Yes	25
Yp3705	SAMN08161899	SRR6367012	PRJNA421720	Vogler et al., 2019, PLOS One	1968	Brazil	Pernambuco	1.ORI2	1438368 (1.44 M)	130418804 (0.13 G)	27.0026	90.6714	0.99	0.95	0.46	Yes	23
Yp3982	SAMN08162034	SRR6367031	PRJNA421720	Vogler et al., 2019, PLOS One	1982	Brazil	Ceara	1.ORI2	1402084 (1.40 M)	127701754 (0.13 G)	26.4401	91.08	0.99	0.97	0.46	Yes	16
Yp3630	SAMN08161854	SRR6366948	PRJNA421720	Vogler et al., 2019, PLOS One	1967	Brazil	Pernambuco	1.ORI2	8198094 (8.20 M)	744791463 (0.74 G)	154.206	90.8493	0.99	0.96	0.46	No	20
Yp3551	SAMN08161816	SRR6367099	PRJNA421720	Vogler et al., 2019, PLOS One	1979	Brazil	Pernambuco	1.ORI2	7704204 (7.70 M)	707134315 (0.71 G)	146.409	91.7855	0.99	0.97	0.46	No	18
Yp3535	SAMN08161803	SRR6366794	PRJNA421720	Vogler et al., 2019, PLOS One	1978	Brazil	Ceara	1.ORI2	7524190 (7.52 M)	684427441 (0.68 G)	141.708	90.9636	0.99	0.96	0.46	No	21
Yp3661	SAMN08161874	SRR6367126	PRJNA421720	Vogler et al., 2019, PLOS One	1967	Brazil	Pernambuco	1.ORI2	6795866 (6.80 M)	615889076 (0.62 G)	127.517	90.627	0.99	0.95	0.47	No	19
Yp3622	SAMN08161850	SRR6366944	PRJNA421720	Vogler et al., 2019, PLOS One	1966	Brazil	Pernambuco	1.ORI2	6637422 (6.64 M)	600636940 (0.60 G)	124.359	90.4925	0.99	0.95	0.47	No	42
Yp3531	SAMN08161799	SRR6366798	PRJNA421720	Vogler et al., 2019, PLOS One	1978	Brazil	Bahia	1.ORI2	6544166 (6.54 M)	597840487 (0.60 G)	123.78	91.3547	0.99	0.96	0.46	No	22
Yp3789	SAMN08161944	SRR6366922	PRJNA421720	Vogler et al., 2019, PLOS One	1970	Brazil	Pernambuco	1.ORI2	6519872 (6.52 M)	591728053 (0.59 G)	122.515	90.7576	0.99	0.95	0.47	No	21
Yp3640	SAMN08161860	SRR6367077	PRJNA421720	Vogler et al., 2019, PLOS One	1967	Brazil	Pernambuco	1.ORI2	6324798 (6.32 M)	575288074 (0.58 G)	119.111	90.9575	0.99	0.96	0.47	No	20
Yp3684	SAMN08161884	SRR6366826	PRJNA421720	Vogler et al., 2019, PLOS One	1967	Brazil	Pernambuco	1.ORI2	6306032 (6.31 M)	571940707 (0.57 G)	118.418	90.6974	0.99	0.95	0.46	No	21
Yp3660	SAMN08161873	SRR6367125	PRJNA421720	Vogler et al., 2019, PLOS One	1967	Brazil	Pernambuco	1.ORI2	6291232 (6.29 M)	567824778 (0.57 G)	117.566	90.2565	0.99	0.95	0.47	No	17
Yp3533	SAMN08161801	SRR6366800	PRJNA421720	Vogler et al., 2019, PLOS One	1978	Brazil	Ceara	1.ORI2	5670588 (5.67 M)	496001791 (0.50 G)	102.695	87.4692	0.98	0.92	0.46	No	20
Yp3619	SAMN08161847	SRR6366864	PRJNA421720	Vogler et al., 2019, PLOS One	1966	Brazil	Pernambuco	1.ORI2	5466448 (5.47 M)	495121484 (0.50 G)	102.513	90.5746	0.99	0.95	0.47	No	19
Yp3438	SAMN08161723	SRR6366907	PRJNA421720	Vogler et al., 2019, PLOS One	1974	Brazil	Pernambuco	1.ORI2	5444150 (5.44 M)	487033236 (0.49 G)	100.838	89.4599	0.99	0.94	0.46	No	45
Yp3802	SAMN08161955	SRR6367080	PRJNA421720	Vogler et al., 2019, PLOS One	1971	Brazil	Pernambuco	1.ORI2	4901460 (4.90 M)	444808133 (0.44 G)	92.0955	90.7501	0.99	0.95	0.47	No	18
Yp3792	SAMN08161947	SRR6366929	PRJNA421720	Vogler et al., 2019, PLOS One	1970	Brazil	Pernambuco	1.ORI2	4844842 (4.84 M)	440632275 (0.44 G)	91.231	90.9487	0.99	0.96	0.47	No	18
Yp3800	SAMN08161953	SRR6366882	PRJNA421720	Vogler et al., 2019, PLOS One	1970	Brazil	Pernambuco	1.ORI2	4697764 (4.70 M)	427475181 (0.43 G)	88.5068	90.9955	0.99	0.96	0.47	No	22
Yp3680	SAMN08161880	SRR6367119	PRJNA421720	Vogler et al., 2019, PLOS One	1967	Brazil	Pernambuco	1.ORI2	4705706 (4.71 M)	426390692 (0.43 G)	88.2823	90.6114	0.99	0.95	0.46	No	31
Yp3346	SAMN08161693	SRR6367041	PRJNA421720	Vogler et al., 2019, PLOS One	1970	Brazil	Pernambuco	1.ORI2	4717982 (4.72 M)	422943292 (0.42 G)	87.5685	89.645	0.99	0.94	0.46	No	21
Yp3768	SAMN08161935	SRR6367053	PRJNA421720	Vogler et al., 2019, PLOS One	1969	Brazil	Pernambuco	1.ORI2	4613780 (4.61 M)	419032564 (0.42 G)	86.7588	90.822	0.99	0.96	0.46	No	20
Yp3974	SAMN08162028	SRR6366831	PRJNA421720	Vogler et al., 2019, PLOS One	1984	Brazil	Bahia	1.ORI2	4466312 (4.47 M)	403608469 (0.40 G)	83.5653	90.3673	0.99	0.95	0.47	No	21
Yp3756	SAMN08161927	SRR6367000	PRJNA421720	Vogler et al., 2019, PLOS One	1969	Brazil	Pernambuco	1.ORI2	4399096 (4.40 M)	399493847 (0.40 G)	82.7134	90.8127	0.99	0.96	0.46	No	34
Yp3536	SAMN08161804	SRR6366795	PRJNA421720	Vogler et al., 2019, PLOS One	1979	Brazil	Ceara	1.ORI2	4560756 (4.56 M)	398888000 (0.40 G)	82.588	87.4609	0.98	0.92	0.46	No	16
Yp3952	SAMN08162022	SRR6366841	PRJNA421720	Vogler et al., 2019, PLOS One	1979	Brazil	Ceara	1.ORI2	4390482 (4.39 M)	396859500 (0.40 G)	82.168	90.3909	0.99	0.95	0.47	No	20
Yp3334	SAMN08161685	SRR6366961	PRJNA421720	Vogler et al., 2019, PLOS One	1969	Brazil	Pernambuco	1.ORI2	4374748 (4.37 M)	393532651 (0.39 G)	81.4792	89.9555	0.99	0.95	0.46	No	68
Yp3399	SAMN08161710	SRR6366786	PRJNA421720	Vogler et al., 2019, PLOS One	1971	Brazil	Ceara	1.ORI2	4361262 (4.36 M)	390658125 (0.39 G)	80.884	89.5746	0.99	0.94	0.46	No	34
Yp3704	SAMN08161898	SRR6366890	PRJNA421720	Vogler et al., 2019, PLOS One	1968	Brazil	Pernambuco	1.ORI2	4276734 (4.28 M)	389365775 (0.39 G)	80.6165	91.0428	0.99	0.96	0.47	No	22
Yp3404	SAMN08161712	SRR6366788	PRJNA421720	Vogler et al., 2019, PLOS One	1972	Brazil	Ceara	1.ORI2	4260616 (4.26 M)	382241920 (0.38 G)	79.1415	89.7152	0.99	0.95	0.46	No	20
Yp3278	SAMN08161661	SRR6366780	PRJNA421720	Vogler et al., 2019, PLOS One	1968	Brazil	Pernambuco	1.ORI2	4148548 (4.15 M)	359983382 (0.36 G)	74.533	86.7733	0.98	0.91	0.46	No	17
Yp3454	SAMN08161733	SRR6366809	PRJNA421720	Vogler et al., 2019, PLOS One	1974	Brazil	Pernambuco	1.ORI2	3915882 (3.92 M)	350845033 (0.35 G)	72.6409	89.5954	0.99	0.94	0.46	No	17
Yp3766	SAMN08161934	SRR6367054	PRJNA421720	Vogler et al., 2019, PLOS One	1969	Brazil	Pernambuco	1.ORI2	3702594 (3.70 M)	336495489 (0.34 G)	69.6699	90.881	0.99	0.96	0.46	No	22
Yp3328	SAMN08161680	SRR6366968	PRJNA421720	Vogler et al., 2019, PLOS One	1969	Brazil	Pernambuco	1.ORI2	3725610 (3.73 M)	333662979 (0.33 G)	69.0834	89.5593	0.99	0.94	0.46	No	18
Yp3332	SAMN08161684	SRR6366964	PRJNA421720	Vogler et al., 2019, PLOS One	1969	Brazil	Pernambuco	1.ORI2	3720980 (3.72 M)	333039474 (0.33 G)	68.9543	89.5032	0.99	0.94	0.47	No	20
Yp3338	SAMN08161689	SRR6367045	PRJNA421720	Vogler et al., 2019, PLOS One	1970	Brazil	Pernambuco	1.ORI2	3698762 (3.70 M)	331450002 (0.33 G)	68.6252	89.6111	0.99	0.94	0.46	No	20
Yp3297	SAMN08161669	SRR6366850	PRJNA421720	Vogler et al., 2019, PLOS One	1969	Brazil	Pernambuco	1.ORI2	3688442 (3.69 M)	330900628 (0.33 G)	68.5115	89.7128	0.99	0.95	0.46	No	20
Yp3795	SAMN08161950	SRR6366885	PRJNA421720	Vogler et al., 2019, PLOS One	1970	Brazil	Pernambuco	1.ORI2	3644560 (3.64 M)	330048048 (0.33 G)	68.335	90.5591	0.99	0.95	0.46	No	20
Yp3213	SAMN08161641	SRR6367017	PRJNA421720	Vogler et al., 2019, PLOS One	1967	Brazil	Pernambuco	1.ORI2	3803666 (3.80 M)	329526935 (0.33 G)	68.2271	86.634	0.98	0.91	0.46	No	19
Yp3309	SAMN08161675	SRR6366848	PRJNA421720	Vogler et al., 2019, PLOS One	1969	Brazil	Pernambuco	1.ORI2	3636302 (3.64 M)	327244221 (0.33 G)	67.7545	89.9937	0.99	0.95	0.47	No	23
Yp3186	SAMN08161630	SRR6366737	PRJNA421720	Vogler et al., 2019, PLOS One	1966	Brazil	Pernambuco	1.ORI2	3546340 (3.55 M)	325244084 (0.33 G)	67.3403	91.7126	0.99	0.97	0.46	No	14
Yp3539	SAMN08161806	SRR6366797	PRJNA421720	Vogler et al., 2019, PLOS One	1979	Brazil	Ceara	1.ORI2	3488358 (3.49 M)	315118723 (0.32 G)	65.2439	90.3344	0.99	0.95	0.46	No	17
Yp3325	SAMN08161678	SRR6366843	PRJNA421720	Vogler et al., 2019, PLOS One	1969	Brazil	Pernambuco	1.ORI2	3471892 (3.47 M)	311362228 (0.31 G)	64.4662	89.6809	0.99	0.94	0.46	No	16
Yp3588	SAMN08161841	SRR6366868	PRJNA421720	Vogler et al., 2019, PLOS One	1979	Brazil	Ceara	1.ORI2	3372362 (3.37 M)	307218672 (0.31 G)	63.6083	91.099	0.99	0.96	0.47	No	20
Yp3340	SAMN08161690	SRR6367044	PRJNA421720	Vogler et al., 2019, PLOS One	1970	Brazil	Pernambuco	1.ORI2	3391064 (3.39 M)	304096021 (0.30 G)	62.9617	89.6757	0.99	0.94	0.46	No	17
Yp3592	SAMN08161842	SRR6366867	PRJNA421720	Vogler et al., 2019, PLOS One	1982	Brazil	Ceara	1.ORI2	3277698 (3.28 M)	300452321 (0.30 G)	62.2073	91.6657	0.99	0.97	0.47	No	19
Yp3192	SAMN08161633	SRR6366740	PRJNA421720	Vogler et al., 2019, PLOS One	1967	Brazil	Pernambuco	1.ORI2	3371096 (3.37 M)	291577554 (0.29 G)	60.3698	86.4934	0.98	0.91	0.46	No	19
Yp3224	SAMN08161644	SRR6367024	PRJNA421720	Vogler et al., 2019, PLOS One	1967	Brazil	Pernambuco	1.ORI2	3280410 (3.28 M)	286170212 (0.29 G)	59.2503	87.2361	0.98	0.91	0.46	No	18
Yp3350	SAMN08161695	SRR6367039	PRJNA421720	Vogler et al., 2019, PLOS One	1970	Brazil	Pernambuco	1.ORI2	3148538 (3.15 M)	281827814 (0.28 G)	58.3512	89.5107	0.99	0.94	0.46	No	23
Yp3274	SAMN08161658	SRR6367081	PRJNA421720	Vogler et al., 2019, PLOS One	1968	Brazil	Pernambuco	1.ORI2	3244796 (3.24 M)	280360026 (0.28 G)	58.0473	86.403	0.98	0.91	0.46	No	17
Yp3597	SAMN08161843	SRR6366870	PRJNA421720	Vogler et al., 2019, PLOS One	1982	Brazil	Ceara	1.ORI2	2947324 (2.95 M)	270364010 (0.27 G)	55.9777	91.732	0.99	0.97	0.46	No	20
Yp3349	SAMN08161694	SRR6367040	PRJNA421720	Vogler et al., 2019, PLOS One	1970	Brazil	Pernambuco	1.ORI2	2980148 (2.98 M)	266135568 (0.27 G)	55.1022	89.3028	0.99	0.94	0.46	No	18
Yp3712	SAMN08161906	SRR6367013	PRJNA421720	Vogler et al., 2019, PLOS One	1968	Brazil	Pernambuco	1.ORI2	2913600 (2.91 M)	265119133 (0.27 G)	54.8917	90.9937	0.99	0.96	0.46	No	19
Yp3342	SAMN08161692	SRR6367042	PRJNA421720	Vogler et al., 2019, PLOS One	1970	Brazil	Pernambuco	1.ORI2	2948678 (2.95 M)	264386657 (0.26 G)	54.7401	89.6628	0.99	0.94	0.46	No	21
Yp3335	SAMN08161686	SRR6366962	PRJNA421720	Vogler et al., 2019, PLOS One	1969	Brazil	Pernambuco	1.ORI2	2939138 (2.94 M)	263668916 (0.26 G)	54.5915	89.7096	0.99	0.95	0.46	No	22
Yp3336	SAMN08161687	SRR6366959	PRJNA421720	Vogler et al., 2019, PLOS One	1969	Brazil	Pernambuco	1.ORI2	2838484 (2.84 M)	254657925 (0.25 G)	52.7258	89.7162	0.99	0.95	0.47	No	23
Yp3707	SAMN08161901	SRR6367010	PRJNA421720	Vogler et al., 2019, PLOS One	1968	Brazil	Pernambuco	1.ORI2	2757782 (2.76 M)	250603913 (0.25 G)	51.8864	90.8715	0.99	0.96	0.47	No	57
Yp3693	SAMN08161890	SRR6366896	PRJNA421720	Vogler et al., 2019, PLOS One	1967	Brazil	Pernambuco	1.ORI2	2753258 (2.75 M)	250499178 (0.25 G)	51.8647	90.9828	0.99	0.96	0.46	No	18
Yp3774	SAMN08161936	SRR6367052	PRJNA421720	Vogler et al., 2019, PLOS One	1969	Brazil	Pernambuco	1.ORI2	2654336 (2.65 M)	241488285 (0.24 G)	49.9991	90.9788	0.99	0.96	0.46	No	18
Yp3783	SAMN08161938	SRR6367056	PRJNA421720	Vogler et al., 2019, PLOS One	1970	Brazil	Pernambuco	1.ORI2	2585412 (2.59 M)	236278480 (0.24 G)	48.9204	91.3891	0.99	0.97	0.47	No	23
Yp3233	SAMN08161651	SRR6367084	PRJNA421720	Vogler et al., 2019, PLOS One	1967	Brazil	Pernambuco	1.ORI2	2692650 (2.69 M)	233143747 (0.23 G)	48.2714	86.5852	0.98	0.91	0.46	No	17
Yp3981	SAMN08162033	SRR6367030	PRJNA421720	Vogler et al., 2019, PLOS One	1982	Brazil	Ceara	1.ORI2	2288566 (2.29 M)	208211321 (0.21 G)	43.1092	90.9789	0.99	0.96	0.46	No	18
Yp3784	SAMN08161939	SRR6366925	PRJNA421720	Vogler et al., 2019, PLOS One	1970	Brazil	Pernambuco	1.ORI2	2055078 (2.06 M)	187229864 (0.19 G)	38.7651	91.106	0.99	0.97	0.46	No	18
Yp3710	SAMN08161904	SRR6367015	PRJNA421720	Vogler et al., 2019, PLOS One	1968	Brazil	Pernambuco	1.ORI2	2033734 (2.03 M)	185906840 (0.19 G)	38.4912	91.4116	0.99	0.97	0.47	No	19
Yp3791	SAMN08161946	SRR6366924	PRJNA421720	Vogler et al., 2019, PLOS One	1970	Brazil	Pernambuco	1.ORI2	1992568 (1.99 M)	181667580 (0.18 G)	37.6135	91.1726	0.99	0.97	0.47	No	19
Yp3460	SAMN08161738	SRR6366812	PRJNA421720	Vogler et al., 2019, PLOS One	1974	Brazil	Pernambuco	1.ORI2	1975292 (1.98 M)	179989213 (0.18 G)	37.266	91.1203	0.99	0.97	0.46	No	38
Yp3801	SAMN08161954	SRR6366881	PRJNA421720	Vogler et al., 2019, PLOS One	1970	Brazil	Pernambuco	1.ORI2	1965238 (1.97 M)	179008948 (0.18 G)	37.063	91.0877	0.99	0.97	0.47	No	20
Yp3631	SAMN08161855	SRR6366949	PRJNA421720	Vogler et al., 2019, PLOS One	1967	Brazil	Pernambuco	1.ORI2	1906648 (1.91 M)	173733119 (0.17 G)	35.9707	91.1197	0.99	0.97	0.47	No	16
Yp3830	SAMN08161979	SRR6366931	PRJNA421720	Vogler et al., 2019, PLOS One	1971	Brazil	Ceara	1.ORI2	1852804 (1.85 M)	168675378 (0.17 G)	34.9235	91.0379	0.99	0.96	0.46	No	18
Yp3978	SAMN08162031	SRR6367036	PRJNA421720	Vogler et al., 2019, PLOS One	1980	Brazil	Ceara	1.ORI2	1814120 (1.81 M)	165399416 (0.17 G)	34.2452	91.1734	0.99	0.97	0.47	No	20
Yp3658	SAMN08161871	SRR6367127	PRJNA421720	Vogler et al., 2019, PLOS One	1967	Brazil	Pernambuco	1.ORI2	1751994 (1.75 M)	159606425 (0.16 G)	33.0458	91.0999	0.99	0.97	0.47	No	16
Yp3787	SAMN08161942	SRR6366928	PRJNA421720	Vogler et al., 2019, PLOS One	1970	Brazil	Pernambuco	1.ORI2	1752402 (1.75 M)	159372521 (0.16 G)	32.9974	90.9452	0.99	0.96	0.46	No	17
Yp3799	SAMN08161952	SRR6366887	PRJNA421720	Vogler et al., 2019, PLOS One	1970	Brazil	Pernambuco	1.ORI2	1668298 (1.67 M)	151986388 (0.15 G)	31.4681	91.1027	0.99	0.97	0.47	No	23
Yp3699	SAMN08161894	SRR6366892	PRJNA421720	Vogler et al., 2019, PLOS One	1967	Brazil	Pernambuco	1.ORI2	1563038 (1.56 M)	141988362 (0.14 G)	29.3981	90.8413	0.99	0.96	0.46	No	14
Yp3790	SAMN08161945	SRR6366923	PRJNA421720	Vogler et al., 2019, PLOS One	1970	Brazil	Pernambuco	1.ORI2	1445646 (1.45 M)	131698074 (0.13 G)	27.2675	91.0998	0.99	0.97	0.46	No	20
30017	SAMN02402998	SRR069102	PRJNA47685	Cui et al. 2013, PNAS	1976	China	Tibet	1.IN2	11938114 (11.94 M)	465283344 (0.47 G)	96.3348	38.9746	0.98	0.84	0.47	-	30
CMCC107004	SAMN02403032	SRR069141	PRJNA47685	Cui et al. 2013, PNAS	2003	China	InnerMongolia	2.MED3	7716898 (7.72 M)	461613762 (0.46 G)	95.5751	59.8186	0.94	0.64	0.46	-	104
42091	SAMN02403004	SRR069113	PRJNA47685	Cui et al. 2013, PNAS	1999	China	Xinjiang	0.ANT3	11309380 (11.31 M)	440592889 (0.44 G)	91.2228	38.9582	0.98	0.83	0.47	-	55
CMCC91090	SAMN02403058	SRR069184	PRJNA47685	Cui et al. 2013, PNAS	1970	China	InnerMongolia	0.PE4	11110988 (11.11 M)	427951923 (0.43 G)	88.6055	38.5161	0.97	0.79	0.47	-	174
91	SAMN02403016	SRR069130	PRJNA47685	Cui et al. 2013, PNAS	1987	China	Xinjiang	2.MED2	10001272 (10.00 M)	386471068 (0.39 G)	80.0171	38.6422	0.97	0.81	0.47	-	82
I1969003	SAMN02403084	SRR069152	PRJNA47685	Cui et al. 2013, PNAS	1969	China	Ningxia	2.MED3	9834938 (9.83 M)	375237977 (0.38 G)	77.6914	38.1536	0.97	0.85	0.47	-	90
G1996010	SAMN02403079	SRR069107	PRJNA47685	Cui et al. 2013, PNAS	1996	China	Tibet	2.ANT2	9459106 (9.46 M)	367527252 (0.37 G)	76.0949	38.8543	0.98	0.81	0.47	-	79
CMCC96001	SAMN02403063	SRR069189	PRJNA47685	Cui et al. 2013, PNAS	1957	China	InnerMongolia	2.ANT3	9382752 (9.38 M)	364519023 (0.36 G)	75.472	38.8499	0.98	0.81	0.47	-	75
CMCC104003	SAMN02403030	SRR069139	PRJNA47685	Cui et al. 2013, PNAS	1989	China	InnerMongolia	2.ANT3	9478006 (9.48 M)	361242761 (0.36 G)	74.7937	38.1138	0.97	0.86	0.47	-	76
I2001001	SAMN02403088	SRR069154	PRJNA47685	Cui et al. 2013, PNAS	2001	China	Shaanxi	2.MED3	6011108 (6.01 M)	358828001 (0.36 G)	74.2937	59.6942	0.94	0.64	0.47	-	99
2506	SAMN02402996	SRR069100	PRJNA47685	Cui et al. 2013, PNAS	2005	China	Xinjiang	2.MED1	8979206 (8.98 M)	349351649 (0.35 G)	72.3317	38.9067	0.98	0.82	0.47	-	98
CMCC96007	SAMN02403064	SRR069190	PRJNA47685	Cui et al. 2013, PNAS	1989	China	InnerMongolia	2.ANT3	9180520 (9.18 M)	347898082 (0.35 G)	72.0308	37.8952	0.97	0.84	0.48	-	74
A1956001	SAMN02403019	SRR069162	PRJNA47685	Cui et al. 2013, PNAS	1956	China	Xinjiang	0.ANT3	8698624 (8.70 M)	338683834 (0.34 G)	70.123	38.9353	0.98	0.82	0.47	-	57
2330	SAMN02402994	SRR069098	PRJNA47685	Cui et al. 2013, PNAS	2003	China	Xinjiang	0.ANT2	8687740 (8.69 M)	337532697 (0.34 G)	69.8846	38.8516	0.97	0.81	0.47	-	58
7338	SAMN02403012	SRR069122	PRJNA47685	Cui et al. 2013, PNAS	1973	China	Xinjiang	2.MED2	8591148 (8.59 M)	327975402 (0.33 G)	67.9058	38.176	0.97	0.85	0.47	-	85
CMCC49003	SAMN02403046	SRR069167	PRJNA47685	Cui et al. 2013, PNAS	1976	China	Xinjiang	0.ANT1	8512784 (8.51 M)	326831681 (0.33 G)	67.669	38.393	0.97	0.78	0.47	-	93
I1994006	SAMN02403087	SRR069146	PRJNA47685	Cui et al. 2013, PNAS	1994	China	Hebei	2.MED3	8432300 (8.43 M)	321367554 (0.32 G)	66.5377	38.1115	0.97	0.85	0.47	-	94
970754	SAMN02403018	SRR069133	PRJNA47685	Cui et al. 2013, PNAS	1997	China	Qinghai	1.IN2	8351766 (8.35 M)	320711551 (0.32 G)	66.4019	38.4004	0.97	0.8	0.48	-	34
CMCC02041	SAMN02403025	SRR069134	PRJNA47685	Cui et al. 2013, PNAS	1965	China	Qinghai	1.IN2	8388358 (8.39 M)	320125485 (0.32 G)	66.2806	38.1631	0.97	0.85	0.47	-	35
7	SAMN02403009	SRR069125	PRJNA47685	Cui et al. 2013, PNAS	2004	China	Qinghai	3.ANT1	8285982 (8.29 M)	315158612 (0.32 G)	65.2522	38.0352	0.96	0.79	0.47	-	61
CMCCK100001	SAMN02403066	SRR069193	PRJNA47685	Cui et al. 2013, PNAS	1991	China	Yunnan	1.ORI2	5186182 (5.19 M)	314878885 (0.31 G)	65.1943	60.715	0.94	0.65	0.46	-	29
34008	SAMN02402999	SRR069104	PRJNA47685	Cui et al. 2013, PNAS	1968	China	Tibet	2.ANT1	8209590 (8.21 M)	314660614 (0.31 G)	65.1491	38.3284	0.97	0.79	0.48	-	68
CMCC38001	SAMN02403043	SRR069161	PRJNA47685	Cui et al. 2013, PNAS	1979	China	Xinjiang	0.ANT3	8428432 (8.43 M)	313335004 (0.31 G)	64.8746	37.176	0.95	0.69	0.46	-	56
K21985002	SAMN02403092	SRR069165	PRJNA47685	Cui et al. 2013, PNAS	1985	China	Xinjiang	1.IN1	8165274 (8.17 M)	312046303 (0.31 G)	64.6078	38.2163	0.97	0.86	0.47	-	36
CMCC92010	SAMN02403060	SRR069186	PRJNA47685	Cui et al. 2013, PNAS	1971	China	InnerMongolia	2.ANT3	8117932 (8.12 M)	309362177 (0.31 G)	64.0521	38.1085	0.97	0.86	0.47	-	77
CMCC106002	SAMN02403031	SRR069140	PRJNA47685	Cui et al. 2013, PNAS	1996	China	InnerMongolia	2.ANT3	8160628 (8.16 M)	308354335 (0.31 G)	63.8434	37.7856	0.96	0.74	0.47	-	75
YN1065	SAMN02403102	SRR069208	PRJNA47685	Cui et al. 2013, PNAS	1954	China	Yunnan	1.IN3	8044270 (8.04 M)	306438436 (0.31 G)	63.4467	38.094	0.97	0.85	0.47	-	36
CMCCN010025	SAMN02403068	SRR069195	PRJNA47685	Cui et al. 2013, PNAS	2000	China	Sichuan	0.PE4	7872876 (7.87 M)	304410984 (0.30 G)	63.0269	38.6658	0.97	0.82	0.47	-	173
CMCC84046	SAMN02403055	SRR069181	PRJNA47685	Cui et al. 2013, PNAS	1984	China	Yunnan	1.IN3	4893278 (4.89 M)	301932608 (0.30 G)	62.5138	61.7035	0.94	0.65	0.47	-	38
G1996006	SAMN02403078	SRR069108	PRJNA47685	Cui et al. 2013, PNAS	1996	China	Tibet	2.ANT2	7754386 (7.75 M)	301894484 (0.30 G)	62.5059	38.9321	0.98	0.82	0.47	-	77
CMCC348002	SAMN02403042	SRR069160	PRJNA47685	Cui et al. 2013, PNAS	1998	China	Tibet	2.ANT2	7823700 (7.82 M)	301060105 (0.30 G)	62.3332	38.4805	0.96	0.91	0.47	-	77
CMCC87001	SAMN02403056	SRR069182	PRJNA47685	Cui et al. 2013, PNAS	1982	China	Yunnan	1.ORI2	7711826 (7.71 M)	300647339 (0.30 G)	62.2477	38.9852	0.98	0.83	0.47	-	26
I160001	SAMN02403083	SRR069199	PRJNA47685	Cui et al. 2013, PNAS	1987	China	Xinjiang	2.MED2	7746282 (7.75 M)	295570920 (0.30 G)	61.1966	38.1565	0.97	0.85	0.47	-	63
CMCC10012	SAMN02403029	SRR069138	PRJNA47685	Cui et al. 2013, PNAS	1964	China	Qinghai	1.IN2	7830470 (7.83 M)	295532041 (0.30 G)	61.1886	37.7413	0.97	0.76	0.47	-	38
CMCC67001	SAMN02403050	SRR069172	PRJNA47685	Cui et al. 2013, PNAS	1959	China	InnerMongolia	2.ANT3	7762814 (7.76 M)	294471547 (0.29 G)	60.969	37.9336	0.96	0.76	0.47	-	77
42013	SAMN02403002	SRR069110	PRJNA47685	Cui et al. 2013, PNAS	1971	China	Xinjiang	0.ANT1	7650294 (7.65 M)	289180593 (0.29 G)	59.8736	37.7999	0.96	0.74	0.47	-	87
780441	SAMN02403014	SRR069126	PRJNA47685	Cui et al. 2013, PNAS	1978	China	Qinghai	1.IN1	7355076 (7.36 M)	286253721 (0.29 G)	59.2676	38.9192	0.98	0.82	0.47	-	34
CMCC31004	SAMN02403040	SRR069158	PRJNA47685	Cui et al. 2013, PNAS	1990	China	Tibet	1.IN2	7475766 (7.48 M)	285745257 (0.29 G)	59.1623	38.2229	0.96	0.78	0.48	-	28
YN663	SAMN02403108	SRR069215	PRJNA47685	Cui et al. 2013, PNAS	1982	China	Yunnan	1.ORI2	7390336 (7.39 M)	284053526 (0.28 G)	58.812	38.4358	0.97	0.8	0.48	-	26
F1954001	SAMN02403076	SRR069127	PRJNA47685	Cui et al. 2013, PNAS	1954	China	Yunnan	1.IN3	4559222 (4.56 M)	282123413 (0.28 G)	58.4124	61.8797	0.94	0.65	0.46	-	34
CMCC64001	SAMN02403048	SRR069170	PRJNA47685	Cui et al. 2013, PNAS	1957	China	InnerMongolia	2.ANT3	7262408 (7.26 M)	281235549 (0.28 G)	58.2286	38.7248	0.97	0.8	0.47	-	82
CMCC05009	SAMN02403027	SRR069136	PRJNA47685	Cui et al. 2013, PNAS	1961	China	Qinghai	0.PE7	7335874 (7.34 M)	279035295 (0.28 G)	57.773	38.0371	0.97	0.85	0.47	-	78
34202	SAMN02403000	SRR069105	PRJNA47685	Cui et al. 2013, PNAS	1990	China	Tibet	2.ANT1	7301350 (7.30 M)	278987870 (0.28 G)	57.7632	38.2105	0.97	0.86	0.47	-	71
J1978002	SAMN02403090	SRR069149	PRJNA47685	Cui et al. 2013, PNAS	1978	China	Ningxia	2.MED3	4466208 (4.47 M)	277557645 (0.28 G)	57.4671	62.1462	0.94	0.65	0.46	-	79
C1976001	SAMN02403023	SRR069119	PRJNA47685	Cui et al. 2013, PNAS	1976	China	Gansu	3.ANT1	4493038 (4.49 M)	271421882 (0.27 G)	56.1967	60.4094	0.94	0.64	0.45	-	59
CMCC8211	SAMN02403052	SRR069176	PRJNA47685	Cui et al. 2013, PNAS	1982	China	Xinjiang	0.ANT1	6918302 (6.92 M)	265899081 (0.27 G)	55.0532	38.4342	0.97	0.78	0.47	-	92
H1959004	SAMN02403082	SRR069115	PRJNA47685	Cui et al. 2013, PNAS	1959	China	Jilin	2.ANT3	6795620 (6.80 M)	262646527 (0.26 G)	54.3798	38.6494	0.97	0.79	0.47	-	75
SHAN11	SAMN02403100	SRR069206	PRJNA47685	Cui et al. 2013, PNAS	2006	China	Shaanxi	2.MED3	6835942 (6.84 M)	261724162 (0.26 G)	54.1888	38.2865	0.97	0.78	0.48	-	86
CMCC11001	SAMN02403033	SRR069142	PRJNA47685	Cui et al. 2013, PNAS	1954	China	Qinghai	1.IN1	6826322 (6.83 M)	260714994 (0.26 G)	53.9799	38.1926	0.97	0.78	0.48	-	38
C1975003	SAMN02403022	SRR069153	PRJNA47685	Cui et al. 2013, PNAS	1975	China	Qinghai	1.IN2	6754032 (6.75 M)	260675137 (0.26 G)	53.9716	38.5955	0.97	0.82	0.48	-	21
CMCC42007	SAMN02403044	SRR069163	PRJNA47685	Cui et al. 2013, PNAS	1967	China	Xinjiang	0.ANT1	6709880 (6.71 M)	258929922 (0.26 G)	53.6103	38.5894	0.97	0.79	0.47	-	91
YN472	SAMN02403107	SRR069214	PRJNA47685	Cui et al. 2013, PNAS	1957	China	Yunnan	1.IN3	4305724 (4.31 M)	258579843 (0.26 G)	53.5378	60.0549	0.94	0.64	0.47	-	34
J1963002	SAMN02403089	SRR069174	PRJNA47685	Cui et al. 2013, PNAS	1963	China	Gansu	2.MED3	6678988 (6.68 M)	257380056 (0.26 G)	53.2894	38.5358	0.97	0.8	0.47	-	82
CMCC12003	SAMN02403035	SRR069145	PRJNA47685	Cui et al. 2013, PNAS	1961	China	Qinghai	2.MED3	6638496 (6.64 M)	256590653 (0.26 G)	53.126	38.6519	0.97	0.81	0.47	-	86
H1958004	SAMN02403081	SRR069169	PRJNA47685	Cui et al. 2013, PNAS	1958	China	Jilin	2.MED3	6655032 (6.66 M)	255991761 (0.26 G)	53.002	38.4659	0.97	0.81	0.48	-	30
CMCCK110001	SAMN02403067	SRR069194	PRJNA47685	Cui et al. 2013, PNAS	1991	China	Yunnan	1.ORI2	6651580 (6.65 M)	255681187 (0.26 G)	52.9377	38.4392	0.97	0.8	0.48	-	28
CMCC90027	SAMN02403057	SRR069183	PRJNA47685	Cui et al. 2013, PNAS	1970	China	InnerMongolia	2.MED3	6634612 (6.63 M)	253501564 (0.25 G)	52.4864	38.209	0.97	0.79	0.47	-	85
I1991001	SAMN02403086	SRR069093	PRJNA47685	Cui et al. 2013, PNAS	1991	China	InnerMongolia	2.MED3	6629240 (6.63 M)	252914365 (0.25 G)	52.3648	38.1513	0.96	0.78	0.48	-	84
E1977001	SAMN02403073	SRR069177	PRJNA47685	Cui et al. 2013, PNAS	1977	China	Yunnan	1.IN3	6571112 (6.57 M)	247692945 (0.25 G)	51.2837	37.6942	0.96	0.76	0.48	-	30
CMCC93014	SAMN02403061	SRR069187	PRJNA47685	Cui et al. 2013, PNAS	1970	China	InnerMongolia	0.PE4	3915800 (3.92 M)	247167426 (0.25 G)	51.1749	63.1205	0.94	0.66	0.46	-	176
12	SAMN02402991	SRR069094	PRJNA47685	Cui et al. 2013, PNAS	2004	China	Qinghai	0.PE4	6551634 (6.55 M)	247091612 (0.25 G)	51.1592	37.7145	0.97	0.76	0.48	-	143
CMCC95001	SAMN02403062	SRR069188	PRJNA47685	Cui et al. 2013, PNAS	1970	China	InnerMongolia	2.ANT3	6478766 (6.48 M)	246933388 (0.25 G)	51.1265	38.1143	0.96	0.78	0.48	-	75
945	SAMN02403017	SRR069132	PRJNA47685	Cui et al. 2013, PNAS	1994	China	Xinjiang	0.ANT1	6422998 (6.42 M)	246906741 (0.25 G)	51.1209	38.441	0.97	0.8	0.48	-	86
CMCC51020	SAMN02403047	SRR069168	PRJNA47685	Cui et al. 2013, PNAS	1954	China	Jilin	2.ANT3	6365556 (6.37 M)	245765981 (0.25 G)	50.8848	38.6087	0.97	0.78	0.48	-	76
YN2588	SAMN02403106	SRR069213	PRJNA47685	Cui et al. 2013, PNAS	2000	China	Guangxi	1.ORI2	6373038 (6.37 M)	244000181 (0.24 G)	50.5192	38.2863	0.97	0.79	0.48	-	27
9	SAMN02403015	SRR069129	PRJNA47685	Cui et al. 2013, PNAS	2004	China	Qinghai	0.PE4	6378012 (6.38 M)	242631330 (0.24 G)	50.2357	38.0418	0.97	0.85	0.47	-	150
M0000002	SAMN02403093	SRR069196	PRJNA47685	Cui et al. 2013, PNAS	2001	China	Qinghai	0.PE4	6318208 (6.32 M)	240482401 (0.24 G)	49.7908	38.0618	0.96	0.76	0.47	-	167
CMCC27002	SAMN02403039	SRR069157	PRJNA47685	Cui et al. 2013, PNAS	1991	China	Qinghai	1.IN2	6199748 (6.20 M)	239213351 (0.24 G)	49.5281	38.5844	0.97	0.82	0.48	-	31
164	SAMN02402992	SRR069096	PRJNA47685	Cui et al. 2013, PNAS	1985	China	Xinjiang	0.ANT1	6118762 (6.12 M)	235545724 (0.24 G)	48.7687	38.4957	0.97	0.79	0.47	-	86
I1970005	SAMN02403085	SRR069191	PRJNA47685	Cui et al. 2013, PNAS	1970	China	InnerMongolia	2.MED3	6010828 (6.01 M)	232747486 (0.23 G)	48.1893	38.7214	0.97	0.8	0.47	-	79
CMCC640047	SAMN02403049	SRR069171	PRJNA47685	Cui et al. 2013, PNAS	1964	China	Qinghai	1.IN2	5954902 (5.95 M)	229817995 (0.23 G)	47.5828	38.5931	0.97	0.82	0.48	-	29
71021	SAMN02403010	SRR069120	PRJNA47685	Cui et al. 2013, PNAS	1989	China	Gansu	3.ANT1	5962028 (5.96 M)	226504441 (0.23 G)	46.8967	37.9912	0.97	0.85	0.47	-	57
C1989001	SAMN02403024	SRR069128	PRJNA47685	Cui et al. 2013, PNAS	1989	China	Qinghai	1.IN2	3536798 (3.54 M)	220726089 (0.22 G)	45.7004	62.4085	0.94	0.66	0.46	-	36
CMCC114001	SAMN02403034	SRR069144	PRJNA47685	Cui et al. 2013, PNAS	1952	China	Fujian	1.ORI1	5693404 (5.69 M)	218835634 (0.22 G)	45.3089	38.4367	0.97	0.8	0.48	-	14
F1984001	SAMN02403077	SRR069175	PRJNA47685	Cui et al. 2013, PNAS	1984	China	Yunnan	1.ORI2	5665878 (5.67 M)	216894705 (0.22 G)	44.9071	38.2809	0.96	0.79	0.48	-	23
710317	SAMN02403011	SRR069121	PRJNA47685	Cui et al. 2013, PNAS	1971	China	Qinghai	1.IN2	5602522 (5.60 M)	216056479 (0.22 G)	44.7335	38.5641	0.97	0.78	0.47	-	36
42095	SAMN02403005	SRR069114	PRJNA47685	Cui et al. 2013, PNAS	2001	China	Xinjiang	0.ANT1	5910686 (5.91 M)	215248773 (0.22 G)	44.5663	36.4169	0.91	0.76	0.46	-	87
CMCC71001	SAMN02403051	SRR069173	PRJNA47685	Cui et al. 2013, PNAS	1961	China	Gansu	3.ANT1	5610514 (5.61 M)	214183549 (0.21 G)	44.3458	38.1754	0.97	0.78	0.48	-	51
CMCC21106	SAMN02403038	SRR069156	PRJNA47685	Cui et al. 2013, PNAS	2001	China	Xinjiang	0.ANT3	5607964 (5.61 M)	214146802 (0.21 G)	44.3381	38.1862	0.96	0.78	0.47	-	51
351001	SAMN02403001	SRR069106	PRJNA47685	Cui et al. 2013, PNAS	1996	China	Tibet	2.ANT2	5528872 (5.53 M)	211861289 (0.21 G)	43.8649	38.3191	0.97	0.79	0.47	-	68
SHAN12	SAMN02403101	SRR069207	PRJNA47685	Cui et al. 2013, PNAS	2006	China	Shaanxi	2.MED3	5472588 (5.47 M)	211663635 (0.21 G)	43.824	38.6771	0.97	0.79	0.48	-	82
CMCC99103	SAMN02403065	SRR069192	PRJNA47685	Cui et al. 2013, PNAS	1970	China	InnerMongolia	2.MED3	5408398 (5.41 M)	209144819 (0.21 G)	43.3025	38.6704	0.97	0.79	0.48	-	75
CMCC03001	SAMN02403026	SRR069135	PRJNA47685	Cui et al. 2013, PNAS	1954	China	Qinghai	1.IN2	5333838 (5.33 M)	207827525 (0.21 G)	43.0298	38.964	0.98	0.83	0.47	-	38
D1991004	SAMN02403072	SRR069131	PRJNA47685	Cui et al. 2013, PNAS	1991	China	Qinghai	1.IN2	5332796 (5.33 M)	205432095 (0.21 G)	42.5338	38.5224	0.96	0.92	0.46	-	32
CMCC92004	SAMN02403059	SRR069185	PRJNA47685	Cui et al. 2013, PNAS	1957	China	InnerMongolia	2.MED3	5292994 (5.29 M)	204825601 (0.20 G)	42.4082	38.6975	0.97	0.79	0.47	-	77
D1982001	SAMN02403071	SRR069123	PRJNA47685	Cui et al. 2013, PNAS	1982	China	Gansu	1.IN2	3464468 (3.46 M)	202105589 (0.20 G)	41.8451	58.3367	0.93	0.63	0.47	-	39
620024	SAMN02403008	SRR069117	PRJNA47685	Cui et al. 2013, PNAS	1962	China	Qinghai	0.PE7	3374542 (3.37 M)	197894478 (0.20 G)	40.9732	58.6434	0.95	0.69	0.48	-	259
CMCC43032	SAMN02403045	SRR069164	PRJNA47685	Cui et al. 2013, PNAS	1980	China	Xinjiang	0.ANT1	3281812 (3.28 M)	194079036 (0.19 G)	40.1832	59.1378	0.95	0.7	0.48	-	92
2504	SAMN02402995	SRR069099	PRJNA47685	Cui et al. 2013, PNAS	2005	China	Xinjiang	2.MED1	3270916 (3.27 M)	191803171 (0.19 G)	39.712	58.639	0.95	0.69	0.48	-	99
D1964002	SAMN02403070	SRR069147	PRJNA47685	Cui et al. 2013, PNAS	1964	China	Qinghai	1.IN2	4967404 (4.97 M)	191286011 (0.19 G)	39.6049	38.5082	0.97	0.93	0.47	-	35
5	SAMN02403006	SRR069116	PRJNA47685	Cui et al. 2013, PNAS	2004	China	Qinghai	1.IN2	3186552 (3.19 M)	187608828 (0.19 G)	38.8436	58.8752	0.95	0.69	0.48	-	37
CMCC18019	SAMN02403037	SRR069155	PRJNA47685	Cui et al. 2013, PNAS	2001	China	Qinghai	0.PE4	4834226 (4.83 M)	186410172 (0.19 G)	38.5954	38.5605	0.96	0.93	0.47	-	164
CMCC84033	SAMN02403053	SRR069178	PRJNA47685	Cui et al. 2013, PNAS	1979	China	Yunnan	1.IN3	2843064 (2.84 M)	174126306 (0.17 G)	36.0521	61.246	0.93	0.66	0.47	-	34
A1973001	SAMN02403020	SRR069109	PRJNA47685	Cui et al. 2013, PNAS	1973	China	Xinjiang	2.MED2	4435764 (4.44 M)	173757837 (0.17 G)	35.9758	39.172	0.98	0.96	0.47	-	83
CMCC84038	SAMN02403054	SRR069179	PRJNA47685	Cui et al. 2013, PNAS	1982	China	Yunnan	1.IN3	4418214 (4.42 M)	170625873 (0.17 G)	35.3273	38.6187	0.97	0.94	0.46	-	33
CMCC125002	SAMN02403036	SRR069150	PRJNA47685	Cui et al. 2013, PNAS	1964	China	Ningxia	2.MED3	4302378 (4.30 M)	167991854 (0.17 G)	34.782	39.0463	0.97	0.95	0.47	-	77
YN1683	SAMN02403103	SRR069209	PRJNA47685	Cui et al. 2013, PNAS	1977	China	Yunnan	1.IN3	4147106 (4.15 M)	160050441 (0.16 G)	33.1377	38.5933	0.97	0.8	0.47	-	31
D1964001	SAMN02403069	SRR069118	PRJNA47685	Cui et al. 2013, PNAS	1964	China	Qinghai	1.IN2	2480126 (2.48 M)	155096107 (0.16 G)	32.112	62.5356	0.94	0.67	0.46	-	35
2654	SAMN02402997	SRR069101	PRJNA47685	Cui et al. 2013, PNAS	2006	China	Xinjiang	2.MED1	3994782 (3.99 M)	155015324 (0.16 G)	32.0952	38.8045	0.97	0.95	0.47	-	90
CMCC347001	SAMN02403041	SRR069159	PRJNA47685	Cui et al. 2013, PNAS	1996	China	Tibet	2.ANT2	2463124 (2.46 M)	151994869 (0.15 G)	31.4699	61.7082	0.94	0.66	0.46	-	74
YN2551	SAMN02403105	SRR069211	PRJNA47685	Cui et al. 2013, PNAS	2002	China	Yunnan	1.ORI2	3816612 (3.82 M)	149451402 (0.15 G)	30.9432	39.1581	0.98	0.96	0.46	-	26
42082	SAMN02403003	SRR069111	PRJNA47685	Cui et al. 2013, PNAS	1995	China	Xinjiang	0.ANT3	2346472 (2.35 M)	138713190 (0.14 G)	28.7199	59.1156	0.95	0.7	0.48	-	49
CMCC05013	SAMN02403028	SRR069137	PRJNA47685	Cui et al. 2013, PNAS	1988	China	Qinghai	1.IN2	2976328 (2.98 M)	112216940 (0.11 G)	23.234	37.7031	0.96	0.75	0.47	-	26
G8786	SAMN02403080	SRR069198	PRJNA47685	Cui et al. 2013, PNAS	NA	Georgia	NA	0.PE2	6713294 (6.71 M)	258340781 (0.26 G)	53.4883	38.482	0.97	0.77	0.47	-	221
EV76	SAMN02403074	SRR069197	PRJNA47685	Cui et al. 2013, PNAS	1922	Madagascar	NA	1.ORI3	6641140 (6.64 M)	253068876 (0.25 G)	52.3968	38.1062	0.96	0.77	0.47	-	17
MGJZ3	SAMN02403096	SRR069202	PRJNA47685	Cui et al. 2013, PNAS	1980	Mongolia	GoviAltai	3.ANT2	4930882 (4.93 M)	305102979 (0.31 G)	63.1702	61.8759	0.94	0.65	0.46	-	71
MGJZ12	SAMN02403095	SRR069201	PRJNA47685	Cui et al. 2013, PNAS	2002	Mongolia	Bayan-lgiy	4.ANT1	7381756 (7.38 M)	284859078 (0.28 G)	58.9788	38.5896	0.97	0.79	0.48	-	47
MGJZ6	SAMN02403097	SRR069203	PRJNA47685	Cui et al. 2013, PNAS	1997	Mongolia	Dornogovi	3.ANT2	7453424 (7.45 M)	284721828 (0.28 G)	58.9504	38.2001	0.97	0.79	0.47	-	63
MGJZ9	SAMN02403099	SRR069205	PRJNA47685	Cui et al. 2013, PNAS	1998	Mongolia	GoviAltai	3.ANT2	7352266 (7.35 M)	284014796 (0.28 G)	58.804	38.6296	0.97	0.78	0.47	-	61
MGJZ11	SAMN02403094	SRR069200	PRJNA47685	Cui et al. 2013, PNAS	2000	Mongolia	Bayan-lgiy	3.ANT2	7168384 (7.17 M)	275863445 (0.28 G)	57.1163	38.4834	0.97	0.79	0.47	-	80
MGJZ7	SAMN02403098	SRR069204	PRJNA47685	Cui et al. 2013, PNAS	1997	Mongolia	Dornogovi	3.ANT2	5258926 (5.26 M)	202100060 (0.20 G)	41.8439	38.4299	0.97	0.76	0.48	-	58
YN2179	SAMN02403104	SRR069210	PRJNA47685	Cui et al. 2013, PNAS	1995	Myanmar	NA	1.ORI2	5525200 (5.53 M)	212575782 (0.21 G)	44.0129	38.4739	0.97	0.8	0.48	-	24
5761	SAMN02403007	SRR069095	PRJNA47685	Cui et al. 2013, PNAS	1956	Russia	St-Petersburg	2.ANT3	6792608 (6.79 M)	262353323 (0.26 G)	54.3191	38.6234	0.97	0.79	0.47	-	76
735	SAMN02403013	SRR069103	PRJNA47685	Cui et al. 2013, PNAS	1965	Russia	StPetersburg	2.ANT3	3745770 (3.75 M)	229564595 (0.23 G)	47.5303	61.2864	0.94	0.65	0.46	-	83
PY-03	SAMN02141450	SRR329038	PRJNA64285	Cui et al. 2013, PNAS	2006	Peru	Lima	1.ORI2	2628448 (2.63 M)	228275715 (0.23 G)	47.2635	86.8481	0.98	0.92	0.47	-	15
PY-04	SAMN02141451	SRR329043	PRJNA64287	NA	2006	Peru	Cajamarca	1.ORI2	9311732 (9.31 M)	799379694 (0.80 G)	165.508	85.8465	0.98	0.91	0.47	-	15
PY-12	SAMN02141459	SRR329395	PRJNA64303	NA	2008	Peru	Jean	1.ORI2	7122000 (7.12 M)	607051467 (0.61 G)	125.687	85.2361	0.98	0.91	0.48	-	15
PY-14	SAMN02141461	SRR329397	PRJNA64307	NA	2009	Peru	LaLibertad	1.ORI2	3454572 (3.45 M)	293237896 (0.29 G)	60.7136	84.884	0.98	0.91	0.49	-	12
PY-16	SAMN02141463	SRR329399	PRJNA64311	NA	2009	Peru	LaLibertad	1.ORI2	8390642 (8.39 M)	723187486 (0.72 G)	149.733	86.1898	0.98	0.92	0.48	-	15
PY-19	SAMN02141464	SRR329400	PRJNA64313	NA	2010	Peru	Ascope	1.ORI1	10392278 (10.39 M)	876214739 (0.88 G)	181.416	84.314	0.98	0.91	0.49	-	9
PY-29	SAMN02141466	SRR329459	PRJNA64317	NA	2010	Peru	LaLibertad	1.ORI2	4845974 (4.85 M)	422813394 (0.42 G)	87.5416	87.2504	0.98	0.92	0.46	-	16
PY-34	SAMN02141468	SRR329460	PRJNA64321	NA	2010	Peru	LaLibertad	1.ORI2	7504636 (7.50 M)	645447855 (0.65 G)	133.637	86.0066	0.98	0.92	0.48	-	16
PY-45	SAMN02141471	SRR329465	PRJNA64327	NA	2010	Peru	LaLibertad	1.ORI2	11455524 (11.46 M)	992095210 (0.99 G)	205.409	86.6041	0.98	0.92	0.47	-	16
PY-46	SAMN02141472	SRR329470	PRJNA64329	NA	2010	Peru	LaLibertad	1.ORI2	13382428 (13.38 M)	1154186257 (1.15 G)	238.969	86.2464	0.98	0.92	0.48	-	16
PY-47	SAMN02141473	SRR329466	PRJNA64331	NA	2010	Peru	LaLibertad	1.ORI2	12266860 (12.27 M)	1058810266 (1.06 G)	219.222	86.3147	0.98	0.92	0.48	-	16
PY-52	SAMN02141475	SRR329469	PRJNA64335	NA	2010	Peru	LaLibertad	1.ORI2	6141946 (6.14 M)	529804508 (0.53 G)	109.694	86.26	0.98	0.92	0.48	-	16
PY-53	SAMN02141476	SRR329467	PRJNA64337	NA	2010	Peru	LaLibertad	1.ORI2	9023918 (9.02 M)	775893725 (0.78 G)	160.645	85.9819	0.98	0.92	0.48	-	16
PY-55	SAMN02141478	SRR329468	PRJNA64341	NA	2010	Peru	LaLibertad	1.ORI2	13521224 (13.52 M)	1168873189 (1.17 G)	242.01	86.4473	0.98	0.92	0.48	-	16
PY-56	SAMN02141479	SRR329478	PRJNA64343	NA	2010	Peru	LaLibertad	1.ORI2	11322382 (11.32 M)	974830373 (0.97 G)	201.834	86.0976	0.98	0.92	0.48	-	16
PY-64	SAMN02141485	SRR329476	PRJNA64355	NA	2010	Peru	LaLibertad	1.ORI2	5563518 (5.56 M)	482390313 (0.48 G)	99.8768	86.706	0.98	0.92	0.47	-	16
PY-71	SAMN02141488	SRR329481	PRJNA64361	NA	2010	Peru	Ascope	1.ORI1	11673678 (11.67 M)	997650556 (1.00 G)	206.559	85.4615	0.98	0.91	0.48	-	8
PY-72	SAMN02141489	SRR329482	PRJNA64363	NA	2010	Peru	Ascope	1.ORI1	10681184 (10.68 M)	914574795 (0.91 G)	189.359	85.6249	0.98	0.91	0.48	-	8
PY-76	SAMN02141490	SRR329483	PRJNA64365	NA	2010	Peru	Ascope	1.ORI1	12765100 (12.77 M)	1094153844 (1.09 G)	226.54	85.7145	0.98	0.91	0.48	-	8
PY-88	SAMN02141491	SRR329484	PRJNA64367	NA	2010	Peru	LaLibertad	1.ORI2	10239696 (10.24 M)	879584943 (0.88 G)	182.114	85.8995	0.98	0.91	0.48	-	16
PY-90	SAMN02141493	SRR329486	PRJNA64371	NA	2010	Peru	Pacasmay	1.ORI2	10057762 (10.06 M)	855565803 (0.86 G)	177.141	85.0652	0.98	0.91	0.49	-	16
PY-94	SAMN02141497	SRR329491	PRJNA64379	NA	2010	Peru	Cajamarca	1.ORI2	11223862 (11.22 M)	962053801 (0.96 G)	199.189	85.715	0.98	0.91	0.47	-	16
PY-96	SAMN02141499	SRR329493	PRJNA64383	NA	2010	Peru	LaLibertad	1.ORI2	11300812 (11.30 M)	968868240 (0.97 G)	200.6	85.7344	0.98	0.91	0.47	-	16
PY-99	SAMN02141501	SRR329634	PRJNA64387	NA	2010	Peru	LaLibertad	1.ORI2	13354460 (13.35 M)	1146221317 (1.15 G)	237.32	85.8306	0.98	0.91	0.47	-	16
PY-100	SAMN02141502	SRR329401	PRJNA64389	NA	2010	Peru	LaLibertad	1.ORI2	10634396 (10.63 M)	907287875 (0.91 G)	187.85	85.3164	0.98	0.91	0.48	-	16
PY-101	SAMN02141503	SRR329402	PRJNA64391	NA	2010	Peru	LaLibertad	1.ORI2	13604512 (13.60 M)	1160704110 (1.16 G)	240.319	85.3176	0.98	0.91	0.48	-	16
PY-103	SAMN02141505	SRR329403	PRJNA64395	NA	NA	Peru	Cajamarca	1.ORI2	8431646 (8.43 M)	713343362 (0.71 G)	147.695	84.6031	0.98	0.91	0.49	-	14
RISE505	SAMEA3541826	ERS848975	PRJEB10885	Rassmusen et al. 2015, Cell	1746–1626 BCE	Russia	Kytmanovo	prehistoric plague	-	-	-	-	-	-	-	-
RISE509	SAMEA3541827	ERS848976	PRJEB10885	Rassmusen et al. 2015, Cell	2887–2677 BCE	Russia	Afanasievo Gora	prehistoric plague	-	-	-	-	-	-	-	-
RT5	SAMEA104488961	ERS2106903	PRJEB24296	Spyrou et al. 2018, Nature Communications	3868–3704 calBP	Russia	Mikhailovsky	prehistoric plague	-	-	-	-	-	-	-	-
Gyvakarai1	SAMEA104233046	ERS1892064	SAMEA104233046	Valtueña et al. 2017, Current Biology	4,030 ± 30 BP	Lithuania	Gyvakarai	prehistoric plague	-	-	-	-	-	-	-	-
KunilaII	SAMEA104233047	ERS1892065	SAMEA104233047	Valtueña et al. 2017, Current Biology	3,960 ± 40 BP	Estonia	Kunila	prehistoric plague	-	-	-	-	-	-	-	-
1343UNTA85	SAMEA104233049	ERS1892067	SAMEA104233049	Valtueña et al. 2017, Current Biology	3,819 ± 24 BP	Germany	Augsburg	prehistoric plague	-	-	-	-	-	-	-	-
6Post	SAMEA104233048	ERS1892066	SAMEA104233048	Valtueña et al. 2017, Current Biology	3,574 ± 19	Germany	Augsburg	prehistoric plague	-	-	-	-	-	-	-	-
RK1001	SAMEA104233051	ERS1892069	SAMEA104233051	Valtueña et al. 2017, Current Biology	4,171 ± 22 BP	Russia	Rasshevatskiy	prehistoric plague	-	-	-	-	-	-	-	-
GEN72	SAMEA104233050	ERS1892068	SAMEA104233050	Valtueña et al. 2017, Current Biology	4,176 ± 28 BP	Croatia	Beli Manastir-Popova zemlja	prehistoric plague	-	-	-	-	-	-	-	-
Gok2	SAMEA2482233	ERS434180	PRJEB6090	Rascovan et al. 2019, Cell	4900 BP	Sweden	Falbygden	prehistoric plague	-	-	-	-	-	-	-	-
GLZ001	SAMEA6812876	ERS4540520	PRJEB37007	Yu et al. 2020, Cell	2838-2495 BC	Russia	Siberia	prehistoric plague	-	-	-	-	-	-	-	-
GLZ002	SAMEA6812877	ERS4540521	PRJEB37007	Yu et al. 2020, Cell	2568-2350 BC	Russia	Siberia	prehistoric plague	-	-	-	-	-	-	-	-
# For modern genoms, we only listed revelant reference with > 2 strains involved in a specific project ID
* Statistics of trimmed reads
$ Avg Read Length = Total Bases / Total Reads. Due to that the length of reads in paired files are not equal, such as SRR069114, with a length of 35 bp in R1 reads, but 44 bp in R2 reads, so we used average length in statistics accoding to the trimmed total bases and reads .

## Sheet: Table S2
Supplementary Table S2. List of indels identified in 365 genomes of Y. pestis
Genome Pos	REF	ALT	Gene ID	Gene Name	Gene Function	Pseudogene	In TRs	Type
NC_003143.1_1437	GA	G	YPO0003	asnA	asparagine synthetase AsnA	FALSE	TRUE	chromosome
NC_003143.1_2237	C	CTGGCGA	YPO0003	asnA	asparagine synthetase AsnA	FALSE	FALSE	chromosome
NC_003143.1_4015	TGTTGTTGAAATTTAC	T	YPO0005	NA	regulatory ATPase RavA	FALSE	TRUE	chromosome
NC_003143.1_4031	GTTGTTGAAATTGAAT	GTTGTTGAAATTGAATTTGTTGAAATTGAAT,G	YPO0005	NA	regulatory ATPase RavA	FALSE	TRUE	chromosome
NC_003143.1_7732	TCACACTATTATCATCATC	T	-------	-------	-------	-------	TRUE	chromosome
NC_003143.1_11680	G	GCTT	YPO0010	NA	GntR family transcriptional regulator	FALSE	FALSE	chromosome
NC_003143.1_20767	G	GCGCGCTGCTGT	-------	-------	-------	-------	FALSE	chromosome
NC_003143.1_21788	AATGGAGATTGTT	A	-------	-------	-------	-------	FALSE	chromosome
NC_003143.1_22120	AATTACCCCAC	A	YPO0015	dsbA	periplasmic protein disulfide isomerase I	FALSE	TRUE	chromosome
NC_003143.1_22655	TATAA	T	-------	-------	-------	-------	TRUE	chromosome
NC_003143.1_25648	C	CAAA	YPO0017	polA	DNA polymerase I	FALSE	FALSE	chromosome
NC_003143.1_27824	CGTAATGGATATACAAGGAAT	C	-------	-------	-------	-------	FALSE	chromosome
NC_003143.1_32155	GCACTTGTTCTA	G	YPO0023	glnL	nitrogen regulation protein NR(II)	FALSE	FALSE	chromosome
NC_003143.1_35129	A	AT	YPO0026	bipA	GTPase	FALSE	FALSE	chromosome
NC_003143.1_41242	AG	A,AGG	-------	-------	-------	-------	TRUE	chromosome
NC_003143.1_45846	AT	A	-------	-------	-------	-------	TRUE	chromosome
NC_003143.1_46541	C	CCCCTCTGCTTTTGAGAAG	YPO0035	gltC	sodium/glutamate symport carrier protein	FALSE	FALSE	chromosome
NC_003143.1_52479	GCTTGCTGCT	G	YPO0039	rpoZ	DNA-directed RNA polymerase subunit omega	FALSE	TRUE	chromosome
NC_003143.1_52494	TGCTCTTGGC	T	YPO0039	rpoZ	DNA-directed RNA polymerase subunit omega	FALSE	TRUE	chromosome
NC_003143.1_54215	C	CG	YPO0041	ligB	NAD-dependent DNA ligase LigB	FALSE	FALSE	chromosome
NC_003143.1_55085	AG	A	YPO0041	ligB	NAD-dependent DNA ligase LigB	FALSE	FALSE	chromosome
NC_003143.1_55584	G	GC	YPO0042	NA	hypothetical protein	FALSE	FALSE	chromosome
NC_003143.1_58822	AATGCGC	A	YPO0045	pyrE	orotate phosphoribosyltransferase	FALSE	FALSE	chromosome
NC_003143.1_62323	TA	T	YPO0049	radC	DNA repair protein RadC	FALSE	FALSE	chromosome
NC_003143.1_62641	A	AG	-------	-------	-------	-------	FALSE	chromosome
NC_003143.1_63980	AGCATTGAGAG	A	YPO0052	mutM	formamidopyrimidine-DNA glycosylase	FALSE	FALSE	chromosome
NC_003143.1_64794	A	AG	YPO0054	kdtX	lipopolysaccharide core biosynthesis glycosyl transferase	FALSE	FALSE	chromosome
NC_003143.1_66272	CGTCATCGTG	C	YPO0055	kdtA	3-deoxy-D-manno-octulosonic acid transferase	FALSE	TRUE	chromosome
NC_003143.1_70036	A	AG	-------	-------	-------	-------	FALSE	chromosome
NC_003143.1_74623	G	GT	YPO0063	NA	hypothetical protein	FALSE	TRUE	chromosome
NC_003143.1_76570	TGTGACAACATTGTACTTGAC	T	-------	-------	-------	-------	TRUE	chromosome
NC_003143.1_77409	GCGAAGATT	G	YPO0066	grxC	glutaredoxin 3	FALSE	FALSE	chromosome
NC_003143.1_78370	C	CGCTTTCCTACCTGATGCT	YPO0068	gpsA	NAD(P)H-dependent glycerol-3-phosphate dehydrogenase	FALSE	FALSE	chromosome
NC_003143.1_85045	C	CT	-------	-------	-------	-------	TRUE	chromosome
NC_003143.1_92078	T	TGTCAACGACGGATGAAAAGTG	YPO0081	NA	membrane transport protein	FALSE	FALSE	chromosome
NC_003143.1_92327	CT	C	YPO0081	NA	membrane transport protein	FALSE	FALSE	chromosome
NC_003143.1_96057	TG	T,TGG	-------	-------	-------	-------	TRUE	chromosome
NC_003143.1_97167	CA	C	YPO0086	NA	hypothetical protein	FALSE	FALSE	chromosome
NC_003143.1_97329	T	TA	YPO0086	NA	hypothetical protein	FALSE	FALSE	chromosome
NC_003143.1_98537	G	GCAAATACTGTCATCCACTA	-------	-------	-------	-------	TRUE	chromosome
NC_003143.1_98551	C	CCACTACAAATACTGTCATT	-------	-------	-------	-------	TRUE	chromosome
NC_003143.1_99111	T	TC	YPO0088	fpr	ferredoxin-NADP reductase	FALSE	TRUE	chromosome
NC_003143.1_100461	C	CACAGGCAATGGTGGTCA	YPO0090	glpK'	NA	TRUE	FALSE	chromosome
NC_003143.1_100612	AATCCCGGCG	A	YPO0090	glpK'	NA	TRUE	FALSE	chromosome
NC_003143.1_100748	TTGGTACGGATG	T	YPO0090	glpK'	NA	TRUE	FALSE	chromosome
NC_003143.1_100926	C	CAGAG	YPO0090	glpK'	NA	TRUE	FALSE	chromosome
NC_003143.1_100986	C	CT	YPO0090	glpK'	NA	TRUE	TRUE	chromosome
NC_003143.1_101325	AT	ATT,A	YPO0090	glpK'	NA	TRUE	TRUE	chromosome
NC_003143.1_101833	AG	A,AGG	YPO0091	glpF	glycerol uptake facilitator protein	FALSE	TRUE	chromosome
NC_003143.1_102157	A	AT	YPO0091	glpF	glycerol uptake facilitator protein	FALSE	FALSE	chromosome
NC_003143.1_102525	G	GT	-------	-------	-------	-------	FALSE	chromosome
NC_003143.1_103341	GAAAT	G	-------	-------	-------	-------	TRUE	chromosome
NC_003143.1_111025	CGCAGTTGGCCA	C	YPO0102	NA	hypothetical protein	FALSE	TRUE	chromosome
NC_003143.1_116303	TG	TGG,T	YPO0108	cytR	DNA-binding transcriptional regulator CytR	FALSE	TRUE	chromosome
NC_003143.1_116440	TG	TGG,T	YPO0108	cytR	DNA-binding transcriptional regulator CytR	FALSE	TRUE	chromosome
NC_003143.1_116502	T	TC	YPO0108	cytR	DNA-binding transcriptional regulator CytR	FALSE	FALSE	chromosome
NC_003143.1_116558	AATATAACCTTGT	A	YPO0108	cytR	DNA-binding transcriptional regulator CytR	FALSE	FALSE	chromosome
NC_003143.1_119852	C	CTTTGATATAA	-------	-------	-------	-------	FALSE	chromosome
NC_003143.1_120296	GGATGATTGTTTTATGGC	G	-------	-------	-------	-------	TRUE	chromosome
NC_003143.1_120639	G	GTTAACTGCAGTAAAAATA	-------	-------	-------	-------	TRUE	chromosome
NC_003143.1_120714	AACT	A	-------	-------	-------	-------	TRUE	chromosome
NC_003143.1_123226	T	TG,TGG	YPO0115	metB	NA	TRUE	TRUE	chromosome
NC_003143.1_127103	A	ACGCT	-------	-------	-------	-------	FALSE	chromosome
NC_003143.1_127105	AAG	A	-------	-------	-------	-------	FALSE	chromosome
NC_003143.1_129834	TACC	T	YPO0121	glpG	intramembrane serine protease GlpG	FALSE	TRUE	chromosome
NC_003143.1_131987	GTGACCA	G	YPO0123	malT	transcriptional regulator MalT	FALSE	TRUE	chromosome
NC_003143.1_133895	A	ATTAATGCAATAGCG	-------	-------	-------	-------	FALSE	chromosome
NC_003143.1_134388	C	CG	YPO0124	malP	NA	TRUE	FALSE	chromosome
NC_003143.1_150135	GC	G	YPO0137	envZ	osmolarity sensor protein	FALSE	FALSE	chromosome
NC_003143.1_150776	CGGTTTTATCAATAGGTCAGT	C,CGGTTTTATCAATAGGTCAGTGGTTTTATCAATAGGTCAGT	-------	-------	-------	-------	TRUE	chromosome
NC_003143.1_153927	G	GC	YPO0140	hslR	heat shock protein 15	FALSE	FALSE	chromosome
NC_003143.1_156219	T	TG	YPO0142	NA	hypothetical protein	FALSE	FALSE	chromosome
NC_003143.1_159384	G	GGCCCGCATT	YPO0145	mrcA	peptidoglycan synthetase	FALSE	FALSE	chromosome
NC_003143.1_159491	T	TGCCTGC	YPO0145	mrcA	peptidoglycan synthetase	FALSE	FALSE	chromosome
NC_003143.1_163171	T	TCAAGATAAATAGCTA	YPO0148	NA	hypothetical protein	FALSE	TRUE	chromosome
NC_003143.1_163912	ATAATGCCTCATCCAG	A	-------	-------	-------	-------	TRUE	chromosome
NC_003143.1_173100	C	CCGCCAGTTG	YPO0158	cysG	siroheme synthase	FALSE	FALSE	chromosome
NC_003143.1_173593	GCAGGGCAACTAATTATTA	G	-------	-------	-------	-------	TRUE	chromosome
NC_003143.1_177512	GCAATTTTTATTTTGCTCATTTTTATCT	G	YPO0161	nirB	nitrite reductase	FALSE	FALSE	chromosome
NC_003143.1_180005	G	GAGTCGGTAAACAGCAGTCGGTAAACAGC,GAGTCGGTAAACAGC	YPO0163	NA	hypothetical protein	FALSE	TRUE	chromosome
NC_003143.1_180978	TTTGCTTCAAATGCCA	T	YPO0164	NA	membrane receptor protein	FALSE	TRUE	chromosome
NC_003143.1_182000	G	GCAAACCAATACA	YPO0164	NA	membrane receptor protein	FALSE	FALSE	chromosome
NC_003143.1_182583	TG	T	YPO0164	NA	membrane receptor protein	FALSE	FALSE	chromosome
NC_003143.1_183029	C	CCAATAA	-------	-------	-------	-------	TRUE	chromosome
NC_003143.1_183038	AT	A	-------	-------	-------	-------	TRUE	chromosome
NC_003143.1_183039	T	TAACAA	-------	-------	-------	-------	TRUE	chromosome
NC_003143.1_183044	ACC	A	-------	-------	-------	-------	TRUE	chromosome
NC_003143.1_184174	ACAAGTAAACTGATATTGTTG	A	-------	-------	-------	-------	TRUE	chromosome
NC_003143.1_184444	GCGTCAAT	G	YPO0166	NA	6-phospho-beta-glucosidase	FALSE	TRUE	chromosome
NC_003143.1_186992	ACCTCAG	A	-------	-------	-------	-------	TRUE	chromosome
NC_003143.1_188548	C	CG	YPO0168	NA	hypothetical protein	FALSE	TRUE	chromosome
NC_003143.1_189438	A	AT	-------	-------	-------	-------	FALSE	chromosome
NC_003143.1_192747	A	AC	-------	-------	-------	-------	FALSE	chromosome
NC_003143.1_196879	GT	G	YPO0177	NA	hypothetical protein	FALSE	FALSE	chromosome
NC_003143.1_199569	AC	A	YPO0181	NA	ABC transporter	FALSE	FALSE	chromosome
NC_003143.1_200234	G	GCT	-------	-------	-------	-------	TRUE	chromosome
NC_003143.1_200846	A	AACC	YPO0182	tauA	taurine transporter substrate binding subunit	FALSE	FALSE	chromosome
NC_003143.1_200858	TCGC	T	YPO0182	tauA	taurine transporter substrate binding subunit	FALSE	TRUE	chromosome
NC_003143.1_201341	TCCAGGCGACACCGCAATC	T	YPO0182	tauA	taurine transporter substrate binding subunit	FALSE	TRUE	chromosome
NC_003143.1_202553	G	GTACCGCCGTTGGCTTATC	YPO0184	tauC	taurine transporter subunit	FALSE	FALSE	chromosome
NC_003143.1_204304	T	TC	YPO0186	NA	sugar transferase	FALSE	FALSE	chromosome
NC_003143.1_204749	TCTGCTGCTGGCCAA	T	YPO0186	NA	sugar transferase	FALSE	TRUE	chromosome
NC_003143.1_207449	G	GTGGT	YPO0188	NA	NA	TRUE	FALSE	chromosome
NC_003143.1_211445	CCATGAA	C,CCATGAACATGAA	YPO0193	slyD	FKBP-type peptidylprolyl isomerase	FALSE	TRUE	chromosome
NC_003143.1_211457	ACATGAG	A	YPO0193	slyD	FKBP-type peptidylprolyl isomerase	FALSE	TRUE	chromosome
NC_003143.1_211518	A	AC	-------	-------	-------	-------	FALSE	chromosome
NC_003143.1_218426	ATT	A	-------	-------	-------	-------	FALSE	chromosome
NC_003143.1_227836	ATCCGTGACT	A	YPO0222	rplE	50S ribosomal protein L5	FALSE	FALSE	chromosome
NC_003143.1_252088	A	AT	YPO0253	acs	acetyl-CoA synthetase	FALSE	TRUE	chromosome
NC_003143.1_252522	T	TTTTTACCGTTTTATAGGG	YPO0253	acs	acetyl-CoA synthetase	FALSE	FALSE	chromosome
NC_003143.1_253575	C	CA	YPO0254	gltP	glutamate/aspartate:proton symporter	FALSE	FALSE	chromosome
NC_003143.1_253648	G	GGTTA	YPO0254	gltP	glutamate/aspartate:proton symporter	FALSE	TRUE	chromosome
NC_003143.1_261171	ACAG	A	YPO0258	NA	type-III secretion protein	FALSE	TRUE	chromosome
NC_003143.1_261828	T	TTTTATTTCGGCAAGAGGGCG	-------	-------	-------	-------	TRUE	chromosome
NC_003143.1_263337	CG	C	YPO0263	NA	type III secretion system apparatus lipoprotein	FALSE	FALSE	chromosome
NC_003143.1_263581	T	TC	YPO0263	NA	type III secretion system apparatus lipoprotein	FALSE	FALSE	chromosome
NC_003143.1_264047	GCGGGCGGCGTCGGTAAAGGA	G	-------	-------	-------	-------	TRUE	chromosome
NC_003143.1_266466	A	AG	YPO0266	NA	secretion system apparatus protein SsaV	FALSE	TRUE	chromosome
NC_003143.1_268916	CAGCAGCAACAGG	C	YPO0268	NA	type III secretion system apparatus protein	FALSE	TRUE	chromosome
NC_003143.1_271010	CT	C	YPO0270	NA	type III secretion system protein	FALSE	TRUE	chromosome
NC_003143.1_276858	GTATTGCT	G	YPO0277	NA	transmembrane transport protein	FALSE	FALSE	chromosome
NC_003143.1_278142	TG	T	YPO0278	metC	cystathionine beta-lyase	FALSE	FALSE	chromosome
NC_003143.1_280140	GC	G	YPO0280	hmuU	hemin transport system permease HmuU	FALSE	TRUE	chromosome
NC_003143.1_284383	G	GA	YPO0283	hmuR	hemin receptor	FALSE	FALSE	chromosome
NC_003143.1_284551	AG	A	YPO0283	hmuR	hemin receptor	FALSE	FALSE	chromosome
NC_003143.1_285038	AT	A	-------	-------	-------	-------	TRUE	chromosome
NC_003143.1_285264	ACAAAGGCT	A	-------	-------	-------	-------	TRUE	chromosome
NC_003143.1_286248	GT	G	YPO0285	NA	hypothetical protein	FALSE	FALSE	chromosome
NC_003143.1_289181	CATTT	C	-------	-------	-------	-------	TRUE	chromosome
NC_003143.1_291815	A	AGGCAGCTCGG	YPO0290	NA	hypothetical protein	FALSE	FALSE	chromosome
NC_003143.1_295350	AT	A	YPO0293	NA	hypothetical protein	FALSE	TRUE	chromosome
NC_003143.1_296225	C	CGCTGATGAATCTGATGCCTG	YPO0294	terZ	tellurium resistance protein	FALSE	FALSE	chromosome
NC_003143.1_308681	TTTA	T	-------	-------	-------	-------	TRUE	chromosome
NC_003143.1_316166	TG	TGG,T	-------	-------	-------	-------	TRUE	chromosome
NC_003143.1_322354	T	TC	YPO0315	NA	zinc uptake transcriptional repressor	FALSE	FALSE	chromosome
NC_003143.1_332590	GC	G	YPO0324	uvrA	excinuclease ABC subunit A	FALSE	FALSE	chromosome
NC_003143.1_334320	CT	C	-------	-------	-------	-------	TRUE	chromosome
NC_003143.1_335298	AACGTCAGATTAGTCTTAG	A	-------	-------	-------	-------	TRUE	chromosome
NC_003143.1_335336	T	TGTCAGATTAGTTTTAGAC	-------	-------	-------	-------	TRUE	chromosome
NC_003143.1_342973	T	TAATAATAGATAGTACTTAGC	-------	-------	-------	-------	TRUE	chromosome
NC_003143.1_343233	TAGA	T	YPO0334	rhaT	rhamnose-proton symporter	FALSE	TRUE	chromosome
NC_003143.1_344319	TTAGTGTTGTTGATCTTAAAATAAG	T,TTAGTGTTGTTGATCTTAAAATAAGTAGTGTTGTTGATCTTAAAATAAG	-------	-------	-------	-------	TRUE	chromosome
NC_003143.1_355347	AC	A	YPO0345	dipZ	thiol:disulfide interchange protein	FALSE	FALSE	chromosome
NC_003143.1_355545	A	AC	YPO0345	dipZ	thiol:disulfide interchange protein	FALSE	FALSE	chromosome
NC_003143.1_355602	ACAAATCAGACC	A	YPO0345	dipZ	thiol:disulfide interchange protein	FALSE	FALSE	chromosome
NC_003143.1_355614	CGCCAGTGCACCCATCGCAAATACACCG	CGCCAGTGCACCCATCGCAAATACACCGGCCAGTGCACCCATCGCAAATACACCG,C	YPO0345	dipZ	thiol:disulfide interchange protein	FALSE	TRUE	chromosome
NC_003143.1_356234	T	TG	YPO0345	dipZ	thiol:disulfide interchange protein	FALSE	FALSE	chromosome
NC_003143.1_357291	G	GAAA	YPO0347	dcuA	anaerobic C4-dicarboxylate transporter	FALSE	FALSE	chromosome
NC_003143.1_358202	TC	T	YPO0347	dcuA	anaerobic C4-dicarboxylate transporter	FALSE	FALSE	chromosome
NC_003143.1_360806	G	GGCTTTGGTAACGATA	YPO0349	fxsA	FxsA protein	FALSE	TRUE	chromosome
NC_003143.1_363190	CGGCATGGGT	C	YPO0351	groEL	molecular chaperone GroEL	FALSE	FALSE	chromosome
NC_003143.1_363193	CATGGGTGGT	CATGGGTGGTATGGGTGGT,C	YPO0351	groEL	molecular chaperone GroEL	FALSE	TRUE	chromosome
NC_003143.1_363337	A	ATTT	-------	-------	-------	-------	FALSE	chromosome
NC_003143.1_363448	T	TA	-------	-------	-------	-------	FALSE	chromosome
NC_003143.1_364207	CCACTAGAAAGT	C	YPO0352	NA	lipoprotein	FALSE	FALSE	chromosome
NC_003143.1_366809	TTTTGGCAACC	T	-------	-------	-------	-------	FALSE	chromosome
NC_003143.1_367547	C	CA	-------	-------	-------	-------	FALSE	chromosome
NC_003143.1_375053	TC	T	YPO0363	NA	hypothetical protein	FALSE	TRUE	chromosome
NC_003143.1_378179	A	AG	-------	-------	-------	-------	FALSE	chromosome
NC_003143.1_378967	GCTGC	G	-------	-------	-------	-------	TRUE	chromosome
NC_003143.1_383112	CGCCATTTCACTACGATTT	C	-------	-------	-------	-------	TRUE	chromosome
NC_003143.1_384131	C	CG	YPO0370	NA	N-acetylmuramoyl-L-alanine amidase	FALSE	TRUE	chromosome
NC_003143.1_385188	T	TTGGCAC	YPO0371	mutL	DNA mismatch repair protein	FALSE	FALSE	chromosome
NC_003143.1_385512	A	AGGCGCATTGCGCT	YPO0371	mutL	DNA mismatch repair protein	FALSE	FALSE	chromosome
NC_003143.1_386176	A	AC	YPO0371	mutL	DNA mismatch repair protein	FALSE	FALSE	chromosome
NC_003143.1_386714	A	AC	YPO0371	mutL	DNA mismatch repair protein	FALSE	FALSE	chromosome
NC_003143.1_387200	TG	T	YPO0372	miaA	tRNA delta(2)-isopentenylpyrophosphate transferase	FALSE	TRUE	chromosome
NC_003143.1_387406	GT	G	YPO0372	miaA	tRNA delta(2)-isopentenylpyrophosphate transferase	FALSE	TRUE	chromosome
NC_003143.1_394039	CCAGCTTATTGTTTAATCGGT	C	-------	-------	-------	-------	TRUE	chromosome
NC_003143.1_394076	C	CGGTAT	-------	-------	-------	-------	TRUE	chromosome
NC_003143.1_397418	C	CA	YPO0380	rnr	exoribonuclease R	FALSE	TRUE	chromosome
NC_003143.1_405283	C	CG	YPO0388	NA	hypothetical protein	FALSE	TRUE	chromosome
NC_003143.1_407459	TAGACAA	T	YPO0391	NA	modification methylase	FALSE	TRUE	chromosome
NC_003143.1_415382	C	CG	YPO0398	NA	M48 peptidase family protein	FALSE	FALSE	chromosome
NC_003143.1_415671	CGGAACAAAGCGTCATCGGAG	C	YPO0398	NA	M48 peptidase family protein	FALSE	FALSE	chromosome
NC_003143.1_417578	T	TCTATTACCAATGAGCTTACTGA	-------	-------	-------	-------	TRUE	chromosome
NC_003143.1_420049	C	CGGTTGT	-------	-------	-------	-------	FALSE	chromosome
NC_003143.1_420052	A	ACCTTAAAAT	-------	-------	-------	-------	FALSE	chromosome
NC_003143.1_420053	G	GTCGTTGACCT	-------	-------	-------	-------	FALSE	chromosome
NC_003143.1_420056	A	AAATAAATAAC	-------	-------	-------	-------	FALSE	chromosome
NC_003143.1_422311	GCAGTACGACAGAAAATAA	G,GCAGTACGACAGAAAATAACAGTACGACAGAAAATAA	YPO0405	NA	phosphoenolpyruvate-protein phosphotransferase	FALSE	TRUE	chromosome
NC_003143.1_425021	GC	G	-------	-------	-------	-------	FALSE	chromosome
NC_003143.1_425097	G	GCTATTTTAACCGGGCCGCGACA	-------	-------	-------	-------	FALSE	chromosome
NC_003143.1_428036	AG	A	YPO0410	NA	ABC transporter permease	FALSE	FALSE	chromosome
NC_003143.1_428984	C	CG	YPO0411	NA	ABC transporter permease	FALSE	FALSE	chromosome
NC_003143.1_431433	CAAGAAAGATAAACAGAT	C,CAAGAAAGATAAACAGATAAGAAAGATAAACAGAT	-------	-------	-------	-------	TRUE	chromosome
NC_003143.1_431732	T	TCCGCGTCC	YPO0414	NA	NA	TRUE	FALSE	chromosome
NC_003143.1_432028	TCA	T	YPO0414	NA	NA	TRUE	FALSE	chromosome
NC_003143.1_434960	T	TA	YPO0416	NA	lipopolysaccharide core biosynthesis protein	FALSE	TRUE	chromosome
NC_003143.1_435566	C	CT	YPO0416	NA	lipopolysaccharide core biosynthesis protein	FALSE	FALSE	chromosome
NC_003143.1_436920	AT	A	YPO0417	NA	O-antigen biosynthesis protein	FALSE	FALSE	chromosome
NC_003143.1_443638	TAG	T	-------	-------	-------	-------	FALSE	chromosome
NC_003143.1_444004	AG	A	YPO0424	NA	pectinesterase	FALSE	FALSE	chromosome
NC_003143.1_445015	CTCTAGATTGACCAATAGT	C	-------	-------	-------	-------	FALSE	chromosome
NC_003143.1_445243	C	CT	-------	-------	-------	-------	TRUE	chromosome
NC_003143.1_446343	CTTTTATCAACATAGTTAT	CTTTTATCAACATAGTTATTTTTATCAACATAGTTAT,C	YPO0425	hmsT	HmsT protein	FALSE	TRUE	chromosome
NC_003143.1_446874	G	GATTATC,GATTATCATTATC	YPO0426	NA	hypothetical protein	FALSE	TRUE	chromosome
NC_003143.1_447857	T	TC	YPO0427	rsmC	16S rRNA methyltransferase	FALSE	TRUE	chromosome
NC_003143.1_452888	A	AG	YPO0433	NA	hypothetical protein	FALSE	TRUE	chromosome
NC_003143.1_454634	T	TG	YPO0434	NA	metalloenzyme	FALSE	TRUE	chromosome
NC_003143.1_455272	AACTT	A	-------	-------	-------	-------	FALSE	chromosome
NC_003143.1_455588	TG	T,TGG	YPO0435	NA	Na+ dependent nucleoside transporter family protein	FALSE	TRUE	chromosome
NC_003143.1_456266	TG	T	YPO0435	NA	Na+ dependent nucleoside transporter family protein	FALSE	TRUE	chromosome
NC_003143.1_456637	GC	G	YPO0435	NA	Na+ dependent nucleoside transporter family protein	FALSE	FALSE	chromosome
NC_003143.1_456929	G	GC	-------	-------	-------	-------	FALSE	chromosome
NC_003143.1_456930	T	TGATTGGC	-------	-------	-------	-------	TRUE	chromosome
NC_003143.1_458630	T	TCAGA	YPO0437	deoA	NA	TRUE	FALSE	chromosome
NC_003143.1_462710	GTA	G	-------	-------	-------	-------	TRUE	chromosome
NC_003143.1_466178	TG	T	YPO0444	nadR	nicotinamide-nucleotide adenylyltransferase	FALSE	FALSE	chromosome
NC_003143.1_466571	A	AGCAACTGCTGGCCGCCGATCC	YPO0444	nadR	nicotinamide-nucleotide adenylyltransferase	FALSE	FALSE	chromosome
NC_003143.1_469160	G	GTGGT	YPO0446	NA	NA	TRUE	FALSE	chromosome
NC_003143.1_471698	CTTCATAGATTGGTTTTTTATCGTG	C	YPO0449	NA	hypothetical protein	FALSE	FALSE	chromosome
NC_003143.1_472502	GAAATAT	G	-------	-------	-------	-------	TRUE	chromosome
NC_003143.1_476602	GAGTTACTTACTCAAAC	G	YPO0452	slt	lytic murein transglycosylase	FALSE	FALSE	chromosome
NC_003143.1_479532	AG	A	YPO0455	gpmB	phosphoglycerate mutase	FALSE	FALSE	chromosome
NC_003143.1_482285	T	TC	YPO0458	arcA	two-component response regulator	FALSE	FALSE	chromosome
NC_003143.1_488098	A	AT	-------	-------	-------	-------	FALSE	chromosome
NC_003143.1_490037	GT	G	-------	-------	-------	-------	TRUE	chromosome
NC_003143.1_494400	C	CT	YPO0466	NA	hypothetical protein	FALSE	TRUE	chromosome
NC_003143.1_497124	AT	A	-------	-------	-------	-------	TRUE	chromosome
NC_003143.1_509753	TTTA	T	-------	-------	-------	-------	FALSE	chromosome
NC_003143.1_509761	G	GATATTGTT,GGAAATCTAA	-------	-------	-------	-------	FALSE	chromosome
NC_003143.1_509763	C	CTGTGGAAATCTAACCTCATG,CTCATG	-------	-------	-------	-------	TRUE	chromosome
NC_003143.1_513158	AG	A	YPO0481	carA	carbamoyl phosphate synthase small subunit	FALSE	FALSE	chromosome
NC_003143.1_516216	AAC	A	YPO0482	carB	carbamoyl phosphate synthase large subunit	FALSE	FALSE	chromosome
NC_003143.1_518689	A	ATGATTGGGG	YPO0485	NA	hypothetical protein	FALSE	FALSE	chromosome
NC_003143.1_518936	GC	G	YPO0485	NA	hypothetical protein	FALSE	FALSE	chromosome
NC_003143.1_520461	GTTTTAATTATAT	G	YPO0489a	NA	hypothetical protein	FALSE	TRUE	chromosome
NC_003143.1_520504	GA	G	YPO0489a	NA	hypothetical protein	FALSE	TRUE	chromosome
NC_003143.1_532531	TAATAGCTATAACCTATCACAACAGAG	T	-------	-------	-------	-------	FALSE	chromosome
NC_003143.1_533915	C	CT	YPO0500	NA	hypothetical protein	FALSE	FALSE	chromosome
NC_003143.1_538600	G	GCCAGCAT	YPO0504	NA	hypothetical protein	FALSE	FALSE	chromosome
NC_003143.1_539402	C	CG	YPO0505	NA	hypothetical protein	FALSE	FALSE	chromosome
NC_003143.1_540936	CG	C	YPO0506	clpB	Clp ATPase	FALSE	FALSE	chromosome
NC_003143.1_542793	AG	A	YPO0507	NA	hypothetical protein	FALSE	FALSE	chromosome
NC_003143.1_542890	AATATTATCG	A,AATATTATCGATATTATCG	YPO0507	NA	hypothetical protein	FALSE	TRUE	chromosome
NC_003143.1_544548	CGGCAGCAGCGTCAGCAGTACG	C	YPO0507	NA	hypothetical protein	FALSE	TRUE	chromosome
NC_003143.1_545293	TG	T	YPO0508	NA	NA	TRUE	TRUE	chromosome
NC_003143.1_546698	T	TG	YPO0508	NA	NA	TRUE	TRUE	chromosome
NC_003143.1_549043	T	TCCAG	YPO0511a	NA	hypothetical protein	FALSE	FALSE	chromosome
NC_003143.1_549749	CAGACTGGCAAGTGTCAAT	C	-------	-------	-------	-------	TRUE	chromosome
NC_003143.1_549775	CAAGTGTCAACAGACTGGA	C	-------	-------	-------	-------	TRUE	chromosome
NC_003143.1_551479	TATCCAAACGGGAATAACAACA	T	YPO0514	NA	hypothetical protein	FALSE	TRUE	chromosome
NC_003143.1_551491	AATAACAACAATCCAAACGGGG	AATAACAACAATCCAAACGGGGATAACAACAATCCAAACGGGG,A	YPO0514	NA	hypothetical protein	FALSE	TRUE	chromosome
NC_003143.1_551893	TG	T	YPO0514	NA	hypothetical protein	FALSE	TRUE	chromosome
NC_003143.1_552919	T	TG,TGG	YPO0515	NA	hypothetical protein	FALSE	TRUE	chromosome
NC_003143.1_559948	GTAGAACAATCTTTTTT	G	-------	-------	-------	-------	TRUE	chromosome
NC_003143.1_561756	AC	A	YPO0518	dinA	DNA polymerase II	FALSE	FALSE	chromosome
NC_003143.1_564025	GC	G	YPO0520	thiQ	thiamine transporter ATP-binding protein	FALSE	TRUE	chromosome
NC_003143.1_578380	A	AAACCCGCGC	-------	-------	-------	-------	FALSE	chromosome
NC_003143.1_578381	A	AACCCGCGCATTTGCGCGGGC	-------	-------	-------	-------	FALSE	chromosome
NC_003143.1_579085	CA	C	-------	-------	-------	-------	TRUE	chromosome
NC_003143.1_579395	TCG	T	-------	-------	-------	-------	FALSE	chromosome
NC_003143.1_579928	AG	A	-------	-------	-------	-------	FALSE	chromosome
NC_003143.1_581397	G	GAATAGATTGTTTATCGA	-------	-------	-------	-------	TRUE	chromosome
NC_003143.1_581409	T	TTTCGG	-------	-------	-------	-------	TRUE	chromosome
NC_003143.1_587001	TTTATTTTTC	T	-------	-------	-------	-------	FALSE	chromosome
NC_003143.1_588586	C	CA	YPO0544	NA	hypothetical protein	FALSE	FALSE	chromosome
NC_003143.1_588602	GC	G	YPO0544	NA	hypothetical protein	FALSE	FALSE	chromosome
NC_003143.1_590832	CTGGATCTCGT	C	YPO0547	mraW	S-adenosyl-methyltransferase MraW	FALSE	TRUE	chromosome
NC_003143.1_591150	GATAAGC	G	YPO0547	mraW	S-adenosyl-methyltransferase MraW	FALSE	TRUE	chromosome
NC_003143.1_591162	CATCCAGCCACTCG	C	YPO0547	mraW	S-adenosyl-methyltransferase MraW	FALSE	TRUE	chromosome
NC_003143.1_592565	AGGC	A	YPO0549	ftsI	penicillin-binding protein 3	FALSE	FALSE	chromosome
NC_003143.1_599206	A	ATTGTTTTGCTGCTCG	YPO0554	ftsW	cell division protein FtsW	FALSE	FALSE	chromosome
NC_003143.1_612966	G	GAAA	-------	-------	-------	-------	FALSE	chromosome
NC_003143.1_612967	T	TCAAAAGGGG	-------	-------	-------	-------	FALSE	chromosome
NC_003143.1_612969	T	TCC	-------	-------	-------	-------	FALSE	chromosome
NC_003143.1_616843	AT	A	YPO0571	NA	hypothetical protein	FALSE	FALSE	chromosome
NC_003143.1_618852	ATTATAACCGTCATGAT	A	-------	-------	-------	-------	TRUE	chromosome
NC_003143.1_619484	T	TA	-------	-------	-------	-------	FALSE	chromosome
NC_003143.1_625512	AT	A	YPO0580	uxaB	altronate oxidoreductase	FALSE	FALSE	chromosome
NC_003143.1_627203	T	TGGATC	YPO0581	uxaA	altronate hydrolase	FALSE	FALSE	chromosome
NC_003143.1_627404	G	GT	-------	-------	-------	-------	FALSE	chromosome
NC_003143.1_628769	CA	C	-------	-------	-------	-------	TRUE	chromosome
NC_003143.1_630381	C	CA	-------	-------	-------	-------	TRUE	chromosome
NC_003143.1_631675	G	GGGTAGAAGAAAAACA	-------	-------	-------	-------	TRUE	chromosome
NC_003143.1_632901	GTTTGTGCGTTGATGCCTGCCCAAGTAA	G	YPO0587	NA	autotransporter protein	FALSE	FALSE	chromosome
NC_003143.1_633661	T	TAGTTTGCTCAGTTTGCTC,TAGTTTGCTC	YPO0587	NA	autotransporter protein	FALSE	TRUE	chromosome
NC_003143.1_633679	C	CAGGTG	YPO0587	NA	autotransporter protein	FALSE	TRUE	chromosome
NC_003143.1_639136	A	AC	YPO0589	fadH	2%2C4-dienoyl-CoA reductase	FALSE	TRUE	chromosome
NC_003143.1_643960	G	GT	YPO0594	NA	hypothetical protein	FALSE	FALSE	chromosome
NC_003143.1_644463	GA	G	YPO0594	NA	hypothetical protein	FALSE	FALSE	chromosome
NC_003143.1_648320	AG	A	YPO0598	NA	hemolysin activator protein	FALSE	TRUE	chromosome
NC_003143.1_652849	A	AACACAATCATCATCAACACAAGCATCC	YPO0599	NA	adhesin	FALSE	TRUE	chromosome
NC_003143.1_659373	TG	T	YPO0600	NA	hypothetical protein	FALSE	TRUE	chromosome
NC_003143.1_673767	A	AG	YPO0612	NA	sugar binding protein	FALSE	FALSE	chromosome
NC_003143.1_675177	C	CT	YPO0614	NA	permease	FALSE	FALSE	chromosome
NC_003143.1_676626	T	TG	YPO0616	NA	glycosyl hydrolase	FALSE	FALSE	chromosome
NC_003143.1_680968	AG	A	YPO0618	NA	hypothetical protein	FALSE	TRUE	chromosome
NC_003143.1_684082	TA	T	-------	-------	-------	-------	FALSE	chromosome
NC_003143.1_684096	GTTGA	G	-------	-------	-------	-------	FALSE	chromosome
NC_003143.1_684099	G	GATTAATTATT	-------	-------	-------	-------	FALSE	chromosome
NC_003143.1_684205	G	GAGT	YPO0623	NA	aminotransferase	FALSE	FALSE	chromosome
NC_003143.1_684270	AT	A	YPO0623	NA	aminotransferase	FALSE	FALSE	chromosome
NC_003143.1_684315	TC	T	YPO0623	NA	aminotransferase	FALSE	FALSE	chromosome
NC_003143.1_684430	G	GA	YPO0623	NA	aminotransferase	FALSE	FALSE	chromosome
NC_003143.1_684499	A	AC	YPO0623	NA	aminotransferase	FALSE	FALSE	chromosome
NC_003143.1_684539	CT	C	YPO0623	NA	aminotransferase	FALSE	FALSE	chromosome
NC_003143.1_684541	T	TA	YPO0623	NA	aminotransferase	FALSE	FALSE	chromosome
NC_003143.1_684568	A	ATTCATTCCCC	YPO0623	NA	aminotransferase	FALSE	FALSE	chromosome
NC_003143.1_684607	GA	G	YPO0623	NA	aminotransferase	FALSE	FALSE	chromosome
NC_003143.1_684618	A	AG	YPO0623	NA	aminotransferase	FALSE	FALSE	chromosome
NC_003143.1_684697	G	GA	YPO0623	NA	aminotransferase	FALSE	FALSE	chromosome
NC_003143.1_684811	G	GATGCTGGTTCCTATGGCGGTACTGTTAA	YPO0623	NA	aminotransferase	FALSE	FALSE	chromosome
NC_003143.1_685683	A	AGT	YPO0624	NA	hypothetical protein	FALSE	FALSE	chromosome
NC_003143.1_685847	A	AT	YPO0624	NA	hypothetical protein	FALSE	FALSE	chromosome
NC_003143.1_685854	TG	T	YPO0624	NA	hypothetical protein	FALSE	FALSE	chromosome
NC_003143.1_685868	GT	G	YPO0624	NA	hypothetical protein	FALSE	FALSE	chromosome
NC_003143.1_685880	A	AGTGCTATTCTGTGTG	YPO0624	NA	hypothetical protein	FALSE	FALSE	chromosome
NC_003143.1_686211	C	CA	YPO0624	NA	hypothetical protein	FALSE	FALSE	chromosome
NC_003143.1_686212	A	AGG	YPO0624	NA	hypothetical protein	FALSE	FALSE	chromosome
NC_003143.1_686270	ATATTTGCACTG	A	YPO0624	NA	hypothetical protein	FALSE	FALSE	chromosome
NC_003143.1_686342	C	CTCTTTGTCCTT	YPO0624	NA	hypothetical protein	FALSE	FALSE	chromosome
NC_003143.1_686393	ACCATGGATCGTAT	A	YPO0624	NA	hypothetical protein	FALSE	FALSE	chromosome
NC_003143.1_686423	AGTAGTCGACT	A	YPO0624	NA	hypothetical protein	FALSE	FALSE	chromosome
NC_003143.1_686457	AATGGTGTATTGC	A	YPO0624	NA	hypothetical protein	FALSE	FALSE	chromosome
NC_003143.1_686526	TGGCTTTTGGTCC	T	YPO0624	NA	hypothetical protein	FALSE	FALSE	chromosome
NC_003143.1_686573	C	CA	YPO0624	NA	hypothetical protein	FALSE	FALSE	chromosome
NC_003143.1_686574	AC	A	YPO0624	NA	hypothetical protein	FALSE	FALSE	chromosome
NC_003143.1_686586	G	GC	YPO0624	NA	hypothetical protein	FALSE	FALSE	chromosome
NC_003143.1_686613	T	TG	YPO0624	NA	hypothetical protein	FALSE	FALSE	chromosome
NC_003143.1_686617	T	TC	YPO0624	NA	hypothetical protein	FALSE	FALSE	chromosome
NC_003143.1_686715	AC	A	YPO0624	NA	hypothetical protein	FALSE	FALSE	chromosome
NC_003143.1_688037	GAGC	G	YPO0626	NA	hypothetical protein	FALSE	FALSE	chromosome
NC_003143.1_688831	GTTGCACA	G	YPO0628	NA	translational inhibitor protein	FALSE	FALSE	chromosome
NC_003143.1_692837	G	GT	YPO0634	NA	hypothetical protein	FALSE	TRUE	chromosome
NC_003143.1_696307	A	AC	-------	-------	-------	-------	FALSE	chromosome
NC_003143.1_697051	A	AC	-------	-------	-------	-------	TRUE	chromosome
NC_003143.1_700442	GTCGTCTTCATCC	G	YPO0643	rpoD	RNA polymerase sigma factor RpoD	FALSE	TRUE	chromosome
NC_003143.1_703569	G	GATTAGCT	-------	-------	-------	-------	TRUE	chromosome
NC_003143.1_707167	TG	T	YPO0649	uppP	undecaprenyl pyrophosphate phosphatase	FALSE	FALSE	chromosome
NC_003143.1_708756	C	CGTTAATTTTACTGATCAA	-------	-------	-------	-------	FALSE	chromosome
NC_003143.1_709757	G	GAATTAA	YPO0652	NA	hypothetical protein	FALSE	FALSE	chromosome
NC_003143.1_711096	AAAACAGCGCTACGGTATTTATAAG	A	-------	-------	-------	-------	TRUE	chromosome
NC_003143.1_712537	AC	A	YPO0653	glnE	bifunctional glutamine-synthetase adenylyltransferase/deadenyltransferase	FALSE	FALSE	chromosome
NC_003143.1_717436	AT	A	YPO0656	NA	hypothetical protein	FALSE	TRUE	chromosome
NC_003143.1_718859	GTCGCTGACCTGTTAATA	G	-------	-------	-------	-------	TRUE	chromosome
NC_003143.1_720383	A	ATTGCC	-------	-------	-------	-------	FALSE	chromosome
NC_003143.1_725497	TG	T	-------	-------	-------	-------	TRUE	chromosome
NC_003143.1_725856	G	GC	YPO0666	icc	cyclic 3'%2C5'-adenosine monophosphate phosphodiesterase	FALSE	FALSE	chromosome
NC_003143.1_726033	T	TCAGGTTGCACCTGGCTTGATCAACA	YPO0666	icc	cyclic 3'%2C5'-adenosine monophosphate phosphodiesterase	FALSE	FALSE	chromosome
NC_003143.1_726229	CGCTTGATGCTGTG	C	YPO0666	icc	cyclic 3'%2C5'-adenosine monophosphate phosphodiesterase	FALSE	FALSE	chromosome
NC_003143.1_726278	CG	C	YPO0666	icc	cyclic 3'%2C5'-adenosine monophosphate phosphodiesterase	FALSE	FALSE	chromosome
NC_003143.1_729405	GCTGCTTGGTGCCAGCCGGGTGCGT	G	YPO0669	crgA	LysR family transcriptional regulator	FALSE	FALSE	chromosome
NC_003143.1_730440	T	TA	YPO0670	mda66	modulator of drug activity	FALSE	FALSE	chromosome
NC_003143.1_733229	T	TCGTATTTTGCAAGTAAGC	-------	-------	-------	-------	TRUE	chromosome
NC_003143.1_739388	TAATCGCAGGCGAAAAAAGTG	T	YPO0677	NA	hypothetical protein	FALSE	FALSE	chromosome
NC_003143.1_742301	A	ACCCAAAC	YPO0680	NA	DedA family membrane protein	FALSE	TRUE	chromosome
NC_003143.1_744826	GTGCGGT	G	YPO0682	NA	MotA/TolQ/ExbB proton channel family protein	FALSE	FALSE	chromosome
NC_003143.1_747811	GT	G	YPO0684	NA	hypothetical protein	FALSE	TRUE	chromosome
NC_003143.1_747924	AG	AGG,A	YPO0685	NA	hypothetical protein	FALSE	TRUE	chromosome
NC_003143.1_751189	AT	A	YPO0689	NA	hypothetical protein	FALSE	TRUE	chromosome
NC_003143.1_754540	A	AT	YPO0692	NA	NA	TRUE	FALSE	chromosome
NC_003143.1_759016	GC	G	YPO0698	NA	outer membrane usher protein	FALSE	FALSE	chromosome
NC_003143.1_759567	TG	T	YPO0698	NA	outer membrane usher protein	FALSE	FALSE	chromosome
NC_003143.1_760919	TGA	T	-------	-------	-------	-------	FALSE	chromosome
NC_003143.1_761971	TG	T	YPO0700	NA	fimbrial protein	FALSE	TRUE	chromosome
NC_003143.1_764356	C	CTAA	-------	-------	-------	-------	TRUE	chromosome
NC_003143.1_766367	A	ATGTCCCG	YPO0703	NA	lipoprotein	FALSE	FALSE	chromosome
NC_003143.1_766863	CCAGAA	C	YPO0704	NA	NA	TRUE	TRUE	chromosome
NC_003143.1_771887	ATTTTTCATTAATC	A	YPO0710	fliN	flagellar switch protein	FALSE	FALSE	chromosome
NC_003143.1_772605	G	GA	YPO0711	fliM	flagellar motor switch protein	FALSE	TRUE	chromosome
NC_003143.1_772781	GT	G	YPO0711	fliM	flagellar motor switch protein	FALSE	TRUE	chromosome
NC_003143.1_772790	TC	T	YPO0711	fliM	flagellar motor switch protein	FALSE	TRUE	chromosome
NC_003143.1_779360	AGCAGCGGTAACG	A	YPO0717	fliI	flagellum-specific ATP synthase	FALSE	FALSE	chromosome
NC_003143.1_782548	CGCTCAAATGTTATCAACCCAAATGTCATCA	C	YPO0722	flgB	flagellar basal-body rod protein FlgB	FALSE	TRUE	chromosome
NC_003143.1_782602	GATGTCGTCACCACAAATA	G,GATGTCGTCACCACAAATAATGTCGTCACCACAAATA	YPO0722	flgB	flagellar basal-body rod protein FlgB	FALSE	TRUE	chromosome
NC_003143.1_784748	C	CGATATT	YPO0725	flgE	flagellar hook protein FlgE	FALSE	FALSE	chromosome
NC_003143.1_792669	CGGCTGGATCCGCAAG	C	YPO0734	NA	hypothetical protein	FALSE	FALSE	chromosome
NC_003143.1_796063	AGGGGGGTAAG	A	YPO0737	flaA1	flagellin	FALSE	TRUE	chromosome
NC_003143.1_796064	GGGGGGTAA	G	YPO0737	flaA1	flagellin	FALSE	TRUE	chromosome
NC_003143.1_796388	GAACC	G	YPO0737	flaA1	flagellin	FALSE	FALSE	chromosome
NC_003143.1_813670	C	CAATTGAGAACAACGCTT	-------	-------	-------	-------	TRUE	chromosome
NC_003143.1_813977	G	GCCTGGCCAT	YPO0759	NA	sodium:sulfate symporter family protein	FALSE	FALSE	chromosome
NC_003143.1_815404	AGGTCAGCAGC	A	YPO0760	NA	hypothetical protein	FALSE	TRUE	chromosome
NC_003143.1_819529	AC	A	YPO0762	NA	hypothetical protein	FALSE	FALSE	chromosome
NC_003143.1_822993	T	TGTCACATCAATGATGCGATCTTGA	YPO0764	NA	hypothetical protein	FALSE	FALSE	chromosome
NC_003143.1_830041	TTTGCCAATGCTTAAG	T	-------	-------	-------	-------	TRUE	chromosome
NC_003143.1_832751	A	AT	-------	-------	-------	-------	FALSE	chromosome
NC_003143.1_834127	AG	AGG,A	YPO0769	NA	hypothetical protein	FALSE	TRUE	chromosome
NC_003143.1_837738	T	TG	YPO0771	NA	ABC transporter transmembrane protein	FALSE	FALSE	chromosome
NC_003143.1_839783	TACAATCCAAATAGACTGA	T	YPO0772	NA	hypothetical protein	FALSE	TRUE	chromosome
NC_003143.1_839806	T	TCCAAATAAACTGGACAAC	YPO0772	NA	hypothetical protein	FALSE	TRUE	chromosome
NC_003143.1_842771	CCCACCAA	C	YPO0775	NA	hypothetical protein	FALSE	TRUE	chromosome
NC_003143.1_843676	TGATCTTTCTTTCAAACCC	TGATCTTTCTTTCAAACCCGATCTTTCTTTCAAACCC,T	YPO0776	NA	siderophore biosysnthesis protein	FALSE	TRUE	chromosome
NC_003143.1_845422	TGG	T	YPO0776	NA	siderophore biosysnthesis protein	FALSE	TRUE	chromosome
NC_003143.1_845425	TGTGGTTG	T	YPO0776	NA	siderophore biosysnthesis protein	FALSE	TRUE	chromosome
NC_003143.1_845439	CTTGTGTGGT	C	YPO0776	NA	siderophore biosysnthesis protein	FALSE	TRUE	chromosome
NC_003143.1_845452	TGCG	T	YPO0776	NA	siderophore biosysnthesis protein	FALSE	TRUE	chromosome
NC_003143.1_847069	ATCAATACACTCAATACTG	A,ATCAATACACTCAATACTGTCAATACACTCAATACTG	YPO0776	NA	siderophore biosysnthesis protein	FALSE	TRUE	chromosome
NC_003143.1_847383	GC	G	YPO0776	NA	siderophore biosysnthesis protein	FALSE	FALSE	chromosome
NC_003143.1_847988	T	TGCACGCTAAGGAAATCA	YPO0776	NA	siderophore biosysnthesis protein	FALSE	FALSE	chromosome
NC_003143.1_849080	AGG	A	YPO0777	NA	siderophore biosysnthesis protein	FALSE	FALSE	chromosome
NC_003143.1_849542	GC	G	YPO0777	NA	siderophore biosysnthesis protein	FALSE	TRUE	chromosome
NC_003143.1_852108	AGTTCTCGTTTATCAGACC	A	YPO0778	NA	siderophore biosysnthesis protein	FALSE	TRUE	chromosome
NC_003143.1_853904	C	CCCAAT	YPO0778	NA	siderophore biosysnthesis protein	FALSE	TRUE	chromosome
NC_003143.1_855021	GC	G	YPO0778	NA	siderophore biosysnthesis protein	FALSE	FALSE	chromosome
NC_003143.1_856930	T	TTGA	YPO0778	NA	siderophore biosysnthesis protein	FALSE	FALSE	chromosome
NC_003143.1_856932	G	GATGTAACTGATTTTATTGATGTGGCTGAC,GATGTAACTGATTTTATTGATGTGGC	YPO0778	NA	siderophore biosysnthesis protein	FALSE	FALSE	chromosome
NC_003143.1_859451	AAAAGAGGT	A,AAAAGAGGTAAAGAGGT	-------	-------	-------	-------	TRUE	chromosome
NC_003143.1_862329	GC	G	YPO0785	ptsP	fused phosphoenolpyruvate-protein phosphotransferase PtsP/GAF domain-containing protein	FALSE	FALSE	chromosome
NC_003143.1_863516	GC	G	YPO0785	ptsP	fused phosphoenolpyruvate-protein phosphotransferase PtsP/GAF domain-containing protein	FALSE	TRUE	chromosome
NC_003143.1_864476	TAAAAAATA	T	-------	-------	-------	-------	TRUE	chromosome
NC_003143.1_864483	TA	T,TAA	-------	-------	-------	-------	TRUE	chromosome
NC_003143.1_867077	A	AGAATAGTTTCATTTTTGGT	-------	-------	-------	-------	FALSE	chromosome
NC_003143.1_867250	GCA	G	-------	-------	-------	-------	FALSE	chromosome
NC_003143.1_871133	AC	A	YPO0793	aas	acyl-ACP synthetase	FALSE	FALSE	chromosome
NC_003143.1_871433	TA	TAA,T	-------	-------	-------	-------	TRUE	chromosome
NC_003143.1_873626	A	ACACCGC	YPO0794	bisC	biotin sulfoxide reductas2	FALSE	TRUE	chromosome
NC_003143.1_874161	T	TCATTTCGGTCAATACACAGC	-------	-------	-------	-------	TRUE	chromosome
NC_003143.1_877271	GTCATGAC	G	YPO0797	lysR	LysR family transcriptional regulator	FALSE	FALSE	chromosome
NC_003143.1_878175	GC	G	YPO0798	NA	sugar transport protein	FALSE	FALSE	chromosome
NC_003143.1_879288	TAGCACCTCATATCGAC	T,TAGCACCTCATATCGACAGCACCTCATATCGAC	-------	-------	-------	-------	TRUE	chromosome
NC_003143.1_880537	TA	T	YPO0800	NA	hypothetical protein	FALSE	TRUE	chromosome
NC_003143.1_883732	A	AAATGAAGTT	-------	-------	-------	-------	TRUE	chromosome
NC_003143.1_892020	AT	A	-------	-------	-------	-------	TRUE	chromosome
NC_003143.1_892057	C	CT	-------	-------	-------	-------	TRUE	chromosome
NC_003143.1_892082	GT	G	-------	-------	-------	-------	TRUE	chromosome
NC_003143.1_897383	GGGAAA	G	-------	-------	-------	-------	TRUE	chromosome
NC_003143.1_899174	CT	CTT,C	-------	-------	-------	-------	TRUE	chromosome
NC_003143.1_899185	GT	G	-------	-------	-------	-------	TRUE	chromosome
NC_003143.1_899477	A	ATCACCTCTGGAAAGTTGTTAG	YPO0822	NA	hypothetical protein	FALSE	TRUE	chromosome
NC_003143.1_903038	TGGCA	T	YPO0824	NA	hypothetical protein	FALSE	TRUE	chromosome
NC_003143.1_903082	GGTCACCGATAA	G	YPO0824	NA	hypothetical protein	FALSE	FALSE	chromosome
NC_003143.1_904272	C	CG	YPO0824	NA	hypothetical protein	FALSE	FALSE	chromosome
NC_003143.1_909815	T	TC	YPO0829	NA	sulfatase	FALSE	TRUE	chromosome
NC_003143.1_912043	GTTTGGTGATATCGATAT	GTTTGGTGATATCGATATTTTGGTGATATCGATAT,G	YPO0831	NA	DeoR family regulatory protein	FALSE	TRUE	chromosome
NC_003143.1_919225	AG	A	YPO0839	kduD2	2-deoxy-D-gluconate 3-dehydrogenase	FALSE	TRUE	chromosome
NC_003143.1_921903	G	GGTTGCCCGAAGCACCGCATCATGGC	YPO0841	NA	regulatory protein	FALSE	FALSE	chromosome
NC_003143.1_923350	T	TGGGCC	YPO0842	NA	sulfatase	FALSE	TRUE	chromosome
NC_003143.1_923663	T	TG	YPO0842	NA	sulfatase	FALSE	FALSE	chromosome
NC_003143.1_925382	C	CT,CTT	-------	-------	-------	-------	TRUE	chromosome
NC_003143.1_925944	G	GGCCATT	YPO0844	gatY	tagatose-bisphosphate aldolase	FALSE	FALSE	chromosome
NC_003143.1_931959	G	GGGCAAC	YPO0848	NA	glucosidase	FALSE	TRUE	chromosome
NC_003143.1_933949	CA	C	-------	-------	-------	-------	FALSE	chromosome
NC_003143.1_935653	TTATTATTTACAAACCA	T	-------	-------	-------	-------	TRUE	chromosome
NC_003143.1_937270	C	CGCTTGGCGTTG	YPO0852	bgaB	beta-galactosidase	FALSE	FALSE	chromosome
NC_003143.1_941536	C	CCA	YPO0855	NA	maltodextrin ABC transporter permease	FALSE	FALSE	chromosome
NC_003143.1_941807	TCTGATTA	T	-------	-------	-------	-------	TRUE	chromosome
NC_003143.1_942407	GC	G	YPO0856	NA	sugar-binding protein	FALSE	FALSE	chromosome
NC_003143.1_943097	TAAATAC	T	-------	-------	-------	-------	TRUE	chromosome
NC_003143.1_944166	T	TCCGTGA	YPO0857	NA	sugar transport ATP-binding protein	FALSE	FALSE	chromosome
NC_003143.1_944604	CATGTCTATTTCACCTTG	C	-------	-------	-------	-------	TRUE	chromosome
NC_003143.1_944752	ACACTCAATGT	A,ACACTCAATGTCACTCAATGT,ACACTCAATGTCACTCAATGTCACTCAATGT	-------	-------	-------	-------	TRUE	chromosome
NC_003143.1_945262	TG	T	YPO0858	NA	sugar transport ATP-binding protein	FALSE	FALSE	chromosome
NC_003143.1_945639	TA	T	YPO0858	NA	sugar transport ATP-binding protein	FALSE	TRUE	chromosome
NC_003143.1_946623	TC	T,TCC	-------	-------	-------	-------	TRUE	chromosome
NC_003143.1_947648	CATAAACAATAATTTTT	C	-------	-------	-------	-------	TRUE	chromosome
NC_003143.1_947761	AAACAATACCCATAAAC	A	-------	-------	-------	-------	TRUE	chromosome
NC_003143.1_948110	TGCAACGCTGA	T	YPO0860	NA	sugar-binding protein	FALSE	FALSE	chromosome
NC_003143.1_952326	TG	T	YPO0864	NA	hypothetical protein	FALSE	FALSE	chromosome
NC_003143.1_952858	TG	T	YPO0865	NA	hypothetical protein	FALSE	FALSE	chromosome
NC_003143.1_953014	G	GTAGTGATCATGCAGAA	YPO0865	NA	hypothetical protein	FALSE	FALSE	chromosome
NC_003143.1_961266	TTTGAGA	T	-------	-------	-------	-------	FALSE	chromosome
NC_003143.1_961271	G	GATA	-------	-------	-------	-------	FALSE	chromosome
NC_003143.1_961273	TTGA	T	-------	-------	-------	-------	FALSE	chromosome
NC_003143.1_961274	TGA	T	-------	-------	-------	-------	FALSE	chromosome
NC_003143.1_961724	AC	A	YPO0874	NA	hypothetical protein	FALSE	FALSE	chromosome
NC_003143.1_965396	A	ATTGC	YPO0880	NA	primase	FALSE	FALSE	chromosome
NC_003143.1_969966	TACATCAAACTTATCATC	T	-------	-------	-------	-------	FALSE	chromosome
NC_003143.1_971148	AC	A	YPO0887	int	integrase	FALSE	FALSE	chromosome
NC_003143.1_971357	AC	A	-------	-------	-------	-------	TRUE	chromosome
NC_003143.1_976994	CT	C	YPO0891	dsbC	thiol:disulfide interchange protein DsbC	FALSE	TRUE	chromosome
NC_003143.1_980097	A	ATTTGAACATGACTTGCACTCC	YPO0894	creD	hypothetical protein	FALSE	FALSE	chromosome
NC_003143.1_980109	CTTGCACTCCTTTTAACATGAA	C	YPO0894	creD	hypothetical protein	FALSE	TRUE	chromosome
NC_003143.1_980920	C	CGCCAGT	YPO0895	creC	sensory histidine kinase CreC	FALSE	TRUE	chromosome
NC_003143.1_981654	GCTCATGGCTGATAA	G	-------	-------	-------	-------	TRUE	chromosome
NC_003143.1_987299	C	CCCTACA	YPO0901a	NA	NA	TRUE	FALSE	chromosome
NC_003143.1_990309	TA	T	-------	-------	-------	-------	TRUE	chromosome
NC_003143.1_996507	ACACAATGTGGGGCTGTGAGTCCAG	A	-------	-------	-------	-------	TRUE	chromosome
NC_003143.1_996610	GAC	G	-------	-------	-------	-------	TRUE	chromosome
NC_003143.1_999243	T	TGTGTTTCAATACCATCA	-------	-------	-------	-------	FALSE	chromosome
NC_003143.1_999260	AAT	A	-------	-------	-------	-------	TRUE	chromosome
NC_003143.1_999263	GCTTCAATGCCATCAA	G	-------	-------	-------	-------	TRUE	chromosome
NC_003143.1_1001213	T	TGCTG	YPO0911	NA	hypothetical protein	FALSE	TRUE	chromosome
NC_003143.1_1002110	G	GTCGC	-------	-------	-------	-------	FALSE	chromosome
NC_003143.1_1002116	GCGT	G	-------	-------	-------	-------	FALSE	chromosome
NC_003143.1_1002122	A	AC	-------	-------	-------	-------	FALSE	chromosome
NC_003143.1_1002222	CCAAAAGTAGCGATGTT	C	-------	-------	-------	-------	TRUE	chromosome
NC_003143.1_1009547	A	AG	-------	-------	-------	-------	FALSE	chromosome
NC_003143.1_1009549	C	CT	-------	-------	-------	-------	FALSE	chromosome
NC_003143.1_1009550	GAAA	G	-------	-------	-------	-------	FALSE	chromosome
NC_003143.1_1012937	CGCCATCCTCACGGCT	C	YPO0922	epd	erythrose 4-phosphate dehydrogenase	FALSE	FALSE	chromosome
NC_003143.1_1016165	CA	C	-------	-------	-------	-------	TRUE	chromosome
NC_003143.1_1018582	A	ACTATTAATGCAATTCCAACAG	-------	-------	-------	-------	TRUE	chromosome
NC_003143.1_1019132	T	TTGTCAACGAC	YPO0927	NA	lipoprotein	FALSE	TRUE	chromosome
NC_003143.1_1022903	GTTAGCTCGTTATAAACAA	G,GTTAGCTCGTTATAAACAATTAGCTCGTTATAAACAA	-------	-------	-------	-------	TRUE	chromosome
NC_003143.1_1023355	A	AG	-------	-------	-------	-------	FALSE	chromosome
NC_003143.1_1026181	A	AAGCTAATTG,AAGCTAATTGAGCTAATTG	YPO0933	endA	endonuclease I	FALSE	TRUE	chromosome
NC_003143.1_1029334	GTTGTATACTTATAACT	G	-------	-------	-------	-------	TRUE	chromosome
NC_003143.1_1038772	GC	G	YPO0947	NA	virulence determinant	FALSE	TRUE	chromosome
NC_003143.1_1048160	AGATAGAACGACCCATTT	A	YPO0949	NA	glutaminase	FALSE	FALSE	chromosome
NC_003143.1_1052160	GC	G	-------	-------	-------	-------	FALSE	chromosome
NC_003143.1_1052216	TC	T	-------	-------	-------	-------	FALSE	chromosome
NC_003143.1_1053396	TTAGTGGTTAATAAGTAAA	T,TTAGTGGTTAATAAGTAAATAGTGGTTAATAAGTAAA	YPO0954	mltC	murein transglycosylase C	FALSE	TRUE	chromosome
NC_003143.1_1053677	CT	C	-------	-------	-------	-------	TRUE	chromosome
NC_003143.1_1053735	T	TG	YPO0955	NA	hypothetical protein	FALSE	FALSE	chromosome
NC_003143.1_1055173	GGCTCAATTCTGCACGATGGCATAC	G	YPO0956	NA	hydroxamate-type ferrisiderophore receptor	FALSE	FALSE	chromosome
NC_003143.1_1061231	GCCCCA	G	YPO0960	speC	ornithine decarboxylase	FALSE	TRUE	chromosome
NC_003143.1_1064183	GT	G	-------	-------	-------	-------	FALSE	chromosome
NC_003143.1_1064811	GGTGATC	G	-------	-------	-------	-------	TRUE	chromosome
NC_003143.1_1065041	ACGCGATC	A	-------	-------	-------	-------	FALSE	chromosome
NC_003143.1_1068666	C	CCAGTG	YPO0966	NA	kinase	FALSE	FALSE	chromosome
NC_003143.1_1070582	GT	G	-------	-------	-------	-------	TRUE	chromosome
NC_003143.1_1071662	C	CTTGATAGA	-------	-------	-------	-------	FALSE	chromosome
NC_003143.1_1075930	TGGTGATGCG	T	YPO0970	NA	hypothetical protein	FALSE	FALSE	chromosome
NC_003143.1_1081059	AC	A	YPO0974	NA	OmpA family membrane protein	FALSE	FALSE	chromosome
NC_003143.1_1084540	C	CAGCTCT	YPO0977	NA	hypothetical protein	FALSE	FALSE	chromosome
NC_003143.1_1084623	G	GGAAGAT	YPO0977	NA	hypothetical protein	FALSE	FALSE	chromosome
NC_003143.1_1090538	C	CA	-------	-------	-------	-------	TRUE	chromosome
NC_003143.1_1091298	GATACA	G,GATACAATACA,GATACAATACAATACA	-------	-------	-------	-------	TRUE	chromosome
NC_003143.1_1091306	ACAATACAATT	A	-------	-------	-------	-------	TRUE	chromosome
NC_003143.1_1093916	CAAAGACTATAGCCCTGAT	C,CAAAGACTATAGCCCTGATAAAGACTATAGCCCTGAT	YPO0986	NA	hypothetical protein	FALSE	TRUE	chromosome
NC_003143.1_1093938	GACTATAGCCCTGATAAAA	G	YPO0986	NA	hypothetical protein	FALSE	TRUE	chromosome
NC_003143.1_1095940	G	GTGT	-------	-------	-------	-------	FALSE	chromosome
NC_003143.1_1095942	A	ACGAACGGTGCAAT	-------	-------	-------	-------	FALSE	chromosome
NC_003143.1_1099421	AGGTT	AGGTTGGTT,A	YPO0991	iucB	siderophore biosynthesis protein IucB	FALSE	TRUE	chromosome
NC_003143.1_1105552	CAGTGTTGTTCTGATAGAT	C	YPO0994	iutA	ferric siderophore receptor	FALSE	TRUE	chromosome
NC_003143.1_1105683	TTTATGGCAATTCGC	T	-------	-------	-------	-------	FALSE	chromosome
NC_003143.1_1109788	CT	C	YPO0998	NA	hypothetical protein	FALSE	TRUE	chromosome
NC_003143.1_1111029	T	TC	YPO0998	NA	hypothetical protein	FALSE	FALSE	chromosome
NC_003143.1_1111174	A	AT	YPO0998	NA	hypothetical protein	FALSE	FALSE	chromosome
NC_003143.1_1111577	C	CA	YPO0999	NA	hypothetical protein	FALSE	TRUE	chromosome
NC_003143.1_1112141	G	GCTAATCTTACGCTCTCCA	YPO1000	NA	drug efflux protein	FALSE	FALSE	chromosome
NC_003143.1_1115861	GATGGCGGCA	G	YPO1001	NA	integral membrane efflux protein	FALSE	FALSE	chromosome
NC_003143.1_1118890	G	GC	YPO1003	NA	hypothetical protein	FALSE	FALSE	chromosome
NC_003143.1_1119013	AATAACCCATGAGATCG	A,AATAACCCATGAGATCGATAACCCATGAGATCG	-------	-------	-------	-------	TRUE	chromosome
NC_003143.1_1119035	CCA	C	-------	-------	-------	-------	TRUE	chromosome
NC_003143.1_1119038	TGAGATCGATAGCCC	T	-------	-------	-------	-------	TRUE	chromosome
NC_003143.1_1120212	T	TCTAA	YPO1004	yapH	autotransporter protein	FALSE	FALSE	chromosome
NC_003143.1_1128864	A	AG	YPO1004	yapH	autotransporter protein	FALSE	FALSE	chromosome
NC_003143.1_1131928	CGGCGGCAACCA	C	YPO1005	NA	hypothetical protein	FALSE	TRUE	chromosome
NC_003143.1_1132541	GCCGGTAATGTAT	G	YPO1005	NA	hypothetical protein	FALSE	TRUE	chromosome
NC_003143.1_1134430	C	CA	-------	-------	-------	-------	FALSE	chromosome
NC_003143.1_1134486	C	CG	-------	-------	-------	-------	TRUE	chromosome
NC_003143.1_1135058	C	CAGTGTTTTT	YPO1007	NA	hypothetical protein	FALSE	TRUE	chromosome
NC_003143.1_1143354	AAATGATT	A	YPO1012	NA	nonribosomal peptide synthetase/polyketide synthase	FALSE	TRUE	chromosome
NC_003143.1_1144048	AGT	A	YPO1012	NA	nonribosomal peptide synthetase/polyketide synthase	FALSE	TRUE	chromosome
NC_003143.1_1149055	CA	C	YPO1016	NA	hypothetical protein	FALSE	FALSE	chromosome
NC_003143.1_1152355	T	TGCCAGA	YPO1018	recC	exonuclease V subunit gamma	FALSE	TRUE	chromosome
NC_003143.1_1154401	TGATG	T	YPO1019	ptr	protease III	FALSE	FALSE	chromosome
NC_003143.1_1161644	GTTTCAAATAAGTA	G	-------	-------	-------	-------	TRUE	chromosome
NC_003143.1_1163142	CT	C	-------	-------	-------	-------	TRUE	chromosome
NC_003143.1_1163860	CAAAGCAGGT	C	YPO1023	NA	N-acetylmuramoyl-L-alanine amidase	FALSE	FALSE	chromosome
NC_003143.1_1164752	C	CAGAA	-------	-------	-------	-------	FALSE	chromosome
NC_003143.1_1170420	AC	A	YPO1029	gcvA	DNA-binding transcriptional activator GcvA	FALSE	FALSE	chromosome
NC_003143.1_1173735	GATCTATTCATCAACTACAGTT	G	-------	-------	-------	-------	FALSE	chromosome
NC_003143.1_1177351	CT	C	-------	-------	-------	-------	FALSE	chromosome
NC_003143.1_1179121	C	CATTTTGGTTGTTCACGGTT	YPO1038	NA	tRNA pseudouridine synthase C	FALSE	FALSE	chromosome
NC_003143.1_1198068	CGTTGTAAAACCAGAT	C,CGTTGTAAAACCAGATGTTGTAAAACCAGAT	YPO1055	fabZ	(3R)-hydroxymyristoyl-ACP dehydratase	FALSE	TRUE	chromosome
NC_003143.1_1205378	GT	G	-------	-------	-------	-------	TRUE	chromosome
NC_003143.1_1207263	GCACTTAGATTGGGATAAAC	G	YPO1062	tilS	tRNA(Ile)-lysidine synthetase	FALSE	TRUE	chromosome
NC_003143.1_1208229	C	CT	YPO1064	NA	Rho-binding antiterminator	FALSE	FALSE	chromosome
NC_003143.1_1213470	GGCCGTGGGGCT	G	YPO1070	rcsF	outer membrane lipoprotein	FALSE	TRUE	chromosome
NC_003143.1_1224653	CT	C	-------	-------	-------	-------	TRUE	chromosome
NC_003143.1_1224722	G	GTAA	-------	-------	-------	-------	FALSE	chromosome
NC_003143.1_1225620	T	TA	YPO1077	NA	hypothetical protein	FALSE	FALSE	chromosome
NC_003143.1_1225718	TTGTAAATTGTTAG	T	YPO1078	mltD	membrane-bound lytic murein transglycosylase D	FALSE	FALSE	chromosome
NC_003143.1_1231970	GGAAGGCAACAAAGGGATA	G	-------	-------	-------	-------	TRUE	chromosome
NC_003143.1_1231977	A	AGC	-------	-------	-------	-------	TRUE	chromosome
NC_003143.1_1231978	A	AAAGGGATGGAAGGCAG	-------	-------	-------	-------	TRUE	chromosome
NC_003143.1_1232281	AT	A	YPO1084	NA	NA	TRUE	FALSE	chromosome
NC_003143.1_1232286	C	CGATGGAGTCACTTTACGAATATGG	-------	-------	-------	-------	FALSE	chromosome
NC_003143.1_1245590	GTGGA	G	-------	-------	-------	-------	FALSE	chromosome
NC_003143.1_1245866	AT	A	-------	-------	-------	-------	TRUE	chromosome
NC_003143.1_1246578	AGATTTTTTGTCTGGCG	A	-------	-------	-------	-------	FALSE	chromosome
NC_003143.1_1263562	C	CATA	-------	-------	-------	-------	TRUE	chromosome
NC_003143.1_1269443	C	CAGGCTGAAGCACAGAAAAAAGCCG	YPO1123	tolA	cell envelope integrity inner membrane protein TolA	FALSE	TRUE	chromosome
NC_003143.1_1274908	ACATATACCGC	A	YPO1128	pnuC	intergral membrane NMN transport protein PnuC	FALSE	FALSE	chromosome
NC_003143.1_1277909	T	TAACAGTTGCA	YPO1129a	NA	3-deoxy-7-phosphoheptulonate synthase	FALSE	TRUE	chromosome
NC_003143.1_1280075	GCGCCAGTTGGCTGGAGCAGTGAGAGCTCGC	G	-------	-------	-------	-------	FALSE	chromosome
NC_003143.1_1281986	ACATCATTCATAACGT	A,ACATCATTCATAACGTCATCATTCATAACGT,ACATCATTCATAACGTCATCATTCATAACGTCATCATTCATAACGT	-------	-------	-------	-------	TRUE	chromosome
NC_003143.1_1287066	ACAACC	A	YPO1140	NA	hypothetical protein	FALSE	TRUE	chromosome
NC_003143.1_1292260	TG	T	YPO1146	modB	molybdate ABC transporter permease	FALSE	TRUE	chromosome
NC_003143.1_1294921	CCCAA	C	YPO1149	NA	6-phosphogluconolactonase	FALSE	TRUE	chromosome
NC_003143.1_1295722	A	ACCACGGCCGCAG	YPO1150	bioA	adenosylmethionine--8-amino-7-oxononanoate aminotransferase BioA	FALSE	FALSE	chromosome
NC_003143.1_1299149	GC	G	YPO1152	bioF	8-amino-7-oxononanoate synthase	FALSE	TRUE	chromosome
NC_003143.1_1300837	G	GTAGTTAATCTACCCGAGTA	-------	-------	-------	-------	TRUE	chromosome
NC_003143.1_1301086	CA	C	YPO1155	NA	ABC transporter ATP-binding protein	FALSE	FALSE	chromosome
NC_003143.1_1302659	C	CG	-------	-------	-------	-------	FALSE	chromosome
NC_003143.1_1305676	TG	T	YPO1158	NA	hypothetical protein	FALSE	FALSE	chromosome
NC_003143.1_1307285	ATTGATGCCGCAT	A	YPO1159	moaA	molybdenum cofactor biosynthesis protein A	FALSE	FALSE	chromosome
NC_003143.1_1307313	ACAAAGT	A	YPO1159	moaA	molybdenum cofactor biosynthesis protein A	FALSE	TRUE	chromosome
NC_003143.1_1308646	C	CG	YPO1161	moaD	molybdopterin synthase small subunit	FALSE	TRUE	chromosome
NC_003143.1_1321905	TAATTA	T	-------	-------	-------	-------	TRUE	chromosome
NC_003143.1_1324391	G	GT	YPO1175a	NA	membrane protein	FALSE	FALSE	chromosome
NC_003143.1_1334862	T	TA	YPO1186	NA	hypothetical protein	FALSE	FALSE	chromosome
NC_003143.1_1339323	AATTTGGTCGGGT	A	YPO1189	NA	branched-chain amino acid transporter permease	FALSE	FALSE	chromosome
NC_003143.1_1339677	A	AG	YPO1189	NA	branched-chain amino acid transporter permease	FALSE	TRUE	chromosome
NC_003143.1_1341054	TCAG	T	YPO1191	NA	ABC transporter ATP-binding protein	FALSE	TRUE	chromosome
NC_003143.1_1342042	AATATTT	A	YPO1192	NA	hypothetical protein	FALSE	FALSE	chromosome
NC_003143.1_1343821	AGC	A	-------	-------	-------	-------	TRUE	chromosome
NC_003143.1_1343824	AATGAG	A	-------	-------	-------	-------	TRUE	chromosome
NC_003143.1_1343828	A	AACAAT	-------	-------	-------	-------	TRUE	chromosome
NC_003143.1_1343835	AACAAT	A,AGCACAAT	-------	-------	-------	-------	TRUE	chromosome
NC_003143.1_1343841	GAA	G	-------	-------	-------	-------	TRUE	chromosome
NC_003143.1_1346927	GCTGCTGTTATTGGGTTTA	G	YPO1197	NA	ABC transporter integral membrane protein	FALSE	FALSE	chromosome
NC_003143.1_1353624	TC	T	YPO1201	NA	amino acid decarboxylase	FALSE	FALSE	chromosome
NC_003143.1_1357813	AACC	A	YPO1206	dinG	ATP-dependent DNA helicase DinG	FALSE	FALSE	chromosome
NC_003143.1_1357814	AC	A	YPO1206	dinG	ATP-dependent DNA helicase DinG	FALSE	TRUE	chromosome
NC_003143.1_1361699	TTTGGGTTAACGGAAATGACG	T	-------	-------	-------	-------	FALSE	chromosome
NC_003143.1_1362302	TATAAGCG	T	YPO1209	tyrP	tyrosine-specific transport protein	FALSE	TRUE	chromosome
NC_003143.1_1364186	TCTGGCG	T	YPO1210	NA	competence damage-inducible protein A	FALSE	TRUE	chromosome
NC_003143.1_1374582	C	CA	YPO1217	rcsC	hybrid sensory kinase in two-component regulatory system with RcsB and YojN	FALSE	FALSE	chromosome
NC_003143.1_1380313	GC	G	YPO1221	NA	hypothetical protein	FALSE	FALSE	chromosome
NC_003143.1_1385035	TG	T	YPO1224	ampH	beta-lactam binding protein AmpH	FALSE	FALSE	chromosome
NC_003143.1_1391275	GCAGATGTATTGTGTA	G	-------	-------	-------	-------	TRUE	chromosome
NC_003143.1_1391297	TATTGTGTACAGATCG	T	-------	-------	-------	-------	TRUE	chromosome
NC_003143.1_1392394	TA	T	-------	-------	-------	-------	TRUE	chromosome
NC_003143.1_1392571	CTGGCAT	C	YPO1232	dinI	stress response protein	FALSE	FALSE	chromosome
NC_003143.1_1395309	AG	A	YPO1235	NA	hypothetical protein	FALSE	TRUE	chromosome
NC_003143.1_1395744	AGGTGGTGAAACATCCGGTAC	A	YPO1235	NA	hypothetical protein	FALSE	FALSE	chromosome
NC_003143.1_1395944	A	AGAGCCGCCACCATCTTTG	YPO1236	NA	aldolase	FALSE	FALSE	chromosome
NC_003143.1_1396488	G	GGTTCAACGCTGCGGGAAGCGGT	YPO1236	NA	aldolase	FALSE	FALSE	chromosome
NC_003143.1_1398170	AAAAAAT	A	YPO1238	NA	hypothetical protein	FALSE	TRUE	chromosome
NC_003143.1_1398772	GGTGATCAATGTACGGAA	G	-------	-------	-------	-------	TRUE	chromosome
NC_003143.1_1398797	C	CAGTACGGAGGTGATAAA	-------	-------	-------	-------	TRUE	chromosome
NC_003143.1_1404887	AGTTACTCGCCG	A	YPO1246	NA	bacteriophage protein	FALSE	FALSE	chromosome
NC_003143.1_1406113	CG	C	YPO1247	NA	bacteriophage tail protein	FALSE	TRUE	chromosome
NC_003143.1_1406728	TG	TGG,T	YPO1248	NA	bacteriophage baseplate assembly protein	FALSE	TRUE	chromosome
NC_003143.1_1416860	A	AC	YPO1260	NA	hypothetical protein	FALSE	FALSE	chromosome
NC_003143.1_1420043	A	AT	-------	-------	-------	-------	FALSE	chromosome
NC_003143.1_1423261	A	ATTTAGCATT,ATTTAGCATTTTTAGCATT	-------	-------	-------	-------	TRUE	chromosome
NC_003143.1_1423265	A	AGCATTTTTAGCATTGTAGTT	-------	-------	-------	-------	TRUE	chromosome
NC_003143.1_1424145	GC	G	YPO1266	rsuA	16S rRNA pseudouridine(516) synthase	FALSE	FALSE	chromosome
NC_003143.1_1424204	CTTGTAATGAGATTGT	CTTGTAATGAGATTGTTTGTAATGAGATTGT,C	YPO1266	rsuA	16S rRNA pseudouridine(516) synthase	FALSE	TRUE	chromosome
NC_003143.1_1425243	ATTCTGGGCCTTAG	A	YPO1267	bcr	bicyclomycin/multidrug efflux system	FALSE	FALSE	chromosome
NC_003143.1_1425549	CGGATGGTATTCGATAT	C	-------	-------	-------	-------	TRUE	chromosome
NC_003143.1_1425563	TATGGATGGTATTCGAC	T,TATGGATGGTATTCGACATGGATGGTATTCGAC	-------	-------	-------	-------	TRUE	chromosome
NC_003143.1_1425725	CAAATCTGCTCCCGGCACTA	C	-------	-------	-------	-------	TRUE	chromosome
NC_003143.1_1426429	A	AGTTAACGTGAGTCATGTC	-------	-------	-------	-------	FALSE	chromosome
NC_003143.1_1435273	ATTG	A	YPO1275	spr	outer membrane lipoprotein	FALSE	TRUE	chromosome
NC_003143.1_1437274	GC	G	YPO1277	NA	cobalamin synthesis protein	FALSE	FALSE	chromosome
NC_003143.1_1438312	GTCAGTGGGCGATAC	G	YPO1279	NA	transcriptional regulator	FALSE	FALSE	chromosome
NC_003143.1_1439055	GTCAACAGAACTAATA	G,GTCAACAGAACTAATATCAACAGAACTAATA	-------	-------	-------	-------	TRUE	chromosome
NC_003143.1_1439896	AG	A	YPO1280	NA	D-mannonate oxidoreductase	FALSE	FALSE	chromosome
NC_003143.1_1440136	AC	A	YPO1280	NA	D-mannonate oxidoreductase	FALSE	FALSE	chromosome
NC_003143.1_1440801	T	TAAGTTATAAACACAGAATG	-------	-------	-------	-------	TRUE	chromosome
NC_003143.1_1441108	CGTCCGTTATCGGCAGAAAA	C	-------	-------	-------	-------	TRUE	chromosome
NC_003143.1_1445924	TTTTTCGAGATCAGGCCGC	T	YPO1287	NA	short chain oxidoreductase	FALSE	TRUE	chromosome
NC_003143.1_1448344	GT	G,GTT	-------	-------	-------	-------	TRUE	chromosome
NC_003143.1_1449376	GTTTGTGAGCAAA	G	YPO1290	NA	aldehyde dehydrogenase	FALSE	FALSE	chromosome
NC_003143.1_1450916	T	TTCACACCTTCTGATCAGA	YPO1291	NA	carbohydrate kinase	FALSE	TRUE	chromosome
NC_003143.1_1454668	A	AGG	YPO1294	NA	ABC transporter ATP-binding protein	FALSE	TRUE	chromosome
NC_003143.1_1456212	G	GCTGACTAAAGCCATATTCTA	-------	-------	-------	-------	TRUE	chromosome
NC_003143.1_1456227	A	ATTCTACTGACTAAACCCATG	-------	-------	-------	-------	TRUE	chromosome
NC_003143.1_1460926	A	ATT	-------	-------	-------	-------	TRUE	chromosome
NC_003143.1_1462603	TGGTGTTTCGGGG	T	-------	-------	-------	-------	TRUE	chromosome
NC_003143.1_1466783	TAGGTTCAATTCCCGTC	T	-------	-------	-------	-------	TRUE	chromosome
NC_003143.1_1470894	AG	A	YPO1309	lysP	lysine transporter	FALSE	TRUE	chromosome
NC_003143.1_1473670	GAGTTGGATTGAAGCAAAAAT	G	YPO1310	NA	substrate-binding protein	FALSE	TRUE	chromosome
NC_003143.1_1473684	C	CAAAAATAGTTGGATTGAAGT	-------	-------	-------	-------	TRUE	chromosome
NC_003143.1_1478153	A	AG	-------	-------	-------	-------	FALSE	chromosome
NC_003143.1_1479010	AGTTCTATCT	A,AGTTCTATCTGTTCTATCT	-------	-------	-------	-------	TRUE	chromosome
NC_003143.1_1481326	GCCTA	G	-------	-------	-------	-------	TRUE	chromosome
NC_003143.1_1482334	A	AG	YPO1318	NA	ABC transporter ATP-binding protein	FALSE	TRUE	chromosome
NC_003143.1_1485539	GATAGACCGTAGAAACCA	G	-------	-------	-------	-------	TRUE	chromosome
NC_003143.1_1485614	ATCC	A	-------	-------	-------	-------	TRUE	chromosome
NC_003143.1_1485620	A	AATAG	-------	-------	-------	-------	TRUE	chromosome
NC_003143.1_1495762	A	ATCAT	YPO1330	NA	hypothetical protein	FALSE	FALSE	chromosome
NC_003143.1_1495792	GGTGT	G	-------	-------	-------	-------	FALSE	chromosome
NC_003143.1_1501898	G	GAAACT	YPO1336	rumB	23S rRNA (uracil(747)-C(5))-methyltransferase RlmC	FALSE	FALSE	chromosome
NC_003143.1_1501995	ATCAATGCTGAAGC	A	YPO1336	rumB	23S rRNA (uracil(747)-C(5))-methyltransferase RlmC	FALSE	FALSE	chromosome
NC_003143.1_1506575	GA	G	YPO1342	NA	SPFH domain protein	FALSE	TRUE	chromosome
NC_003143.1_1508794	T	TG	YPO1344	NA	NA	TRUE	FALSE	chromosome
NC_003143.1_1516480	C	CA	-------	-------	-------	-------	FALSE	chromosome
NC_003143.1_1517946	TGACGAGTTATAAGATAACC	T	-------	-------	-------	-------	TRUE	chromosome
NC_003143.1_1526134	C	CAAGCCGTAT	YPO1360	hcp	hydroxylamine reductase	FALSE	FALSE	chromosome
NC_003143.1_1527353	A	AAACC	YPO1361	NA	hypothetical protein	FALSE	FALSE	chromosome
NC_003143.1_1528693	G	GGAGGCGATGCGCCAACTGCTT	YPO1362	NA	hypothetical protein	FALSE	FALSE	chromosome
NC_003143.1_1528719	ATTATTTTGCTGAGCAAGGTTC	A	YPO1362	NA	hypothetical protein	FALSE	FALSE	chromosome
NC_003143.1_1530750	T	TATAATCA	YPO1363	NA	virulence factor	FALSE	FALSE	chromosome
NC_003143.1_1534117	TTTATGAATAGCACTGAC	T	-------	-------	-------	-------	TRUE	chromosome
NC_003143.1_1536116	GCTGGCGGGTAC	G	YPO1368	clpA	ATP-dependent Clp protease ATP-binding subunit	FALSE	FALSE	chromosome
NC_003143.1_1536550	C	CCATTGATGT	YPO1368	clpA	ATP-dependent Clp protease ATP-binding subunit	FALSE	FALSE	chromosome
NC_003143.1_1536965	GC	G	YPO1368	clpA	ATP-dependent Clp protease ATP-binding subunit	FALSE	FALSE	chromosome
NC_003143.1_1537706	GTCCATGTCTGCAACA	G	-------	-------	-------	-------	TRUE	chromosome
NC_003143.1_1537720	CATCCATGTCTGCAAT	C	-------	-------	-------	-------	TRUE	chromosome
NC_003143.1_1537781	TTTA	T	-------	-------	-------	-------	FALSE	chromosome
NC_003143.1_1538568	C	CGCTTTTTACACTGTCGACT	-------	-------	-------	-------	TRUE	chromosome
NC_003143.1_1539231	C	CA	YPO1371	aat	leucyl/phenylalanyl-tRNA--protein transferase	FALSE	TRUE	chromosome
NC_003143.1_1539694	TC	T	YPO1371	aat	leucyl/phenylalanyl-tRNA--protein transferase	FALSE	FALSE	chromosome
NC_003143.1_1543918	TAAAAGCGGGAAAACAGATAA	T	-------	-------	-------	-------	FALSE	chromosome
NC_003143.1_1545076	AT	A	-------	-------	-------	-------	TRUE	chromosome
NC_003143.1_1545917	AG	A	YPO1375	lrp	leucine-responsive transcriptional regulator	FALSE	FALSE	chromosome
NC_003143.1_1547066	AAAGGGCGTCGTTTCAAAC	A,AAAGGGCGTCGTTTCAAACAAGGGCGTCGTTTCAAAC	YPO1376	ftsK	cell division protein	FALSE	TRUE	chromosome
NC_003143.1_1554786	C	CATGTCAACGACGGATGA	YPO1380	NA	MFS family transporter protein	FALSE	FALSE	chromosome
NC_003143.1_1554787	A	ATGTCAACGACGGATGAAAAGTGATCCACTT	YPO1380	NA	MFS family transporter protein	FALSE	FALSE	chromosome
NC_003143.1_1554847	G	GT	YPO1380	NA	MFS family transporter protein	FALSE	FALSE	chromosome
NC_003143.1_1557873	AGATC	A	YPO1382	NA	hypothetical protein	FALSE	FALSE	chromosome
NC_003143.1_1557994	G	GA	-------	-------	-------	-------	FALSE	chromosome
NC_003143.1_1561405	GA	G	-------	-------	-------	-------	TRUE	chromosome
NC_003143.1_1561544	C	CT	-------	-------	-------	-------	TRUE	chromosome
NC_003143.1_1561808	ACTTGTTTACCTGAATCACC	A	-------	-------	-------	-------	TRUE	chromosome
NC_003143.1_1561931	G	GT	-------	-------	-------	-------	FALSE	chromosome
NC_003143.1_1564578	T	TGCAAATGCATCGGACATACCC	YPO1386	ansB	L-asparaginase II	FALSE	FALSE	chromosome
NC_003143.1_1566277	AAACGGATGC	A	YPO1388	NA	hypothetical protein	FALSE	TRUE	chromosome
NC_003143.1_1569980	T	TG	YPO1390	aroA	3-phosphoshikimate 1-carboxyvinyltransferase	FALSE	TRUE	chromosome
NC_003143.1_1570221	AG	A,AGG	YPO1390	aroA	3-phosphoshikimate 1-carboxyvinyltransferase	FALSE	TRUE	chromosome
NC_003143.1_1570663	A	AT	YPO1390	aroA	3-phosphoshikimate 1-carboxyvinyltransferase	FALSE	FALSE	chromosome
NC_003143.1_1571118	AT	A	-------	-------	-------	-------	TRUE	chromosome
NC_003143.1_1571358	CCCGGTGATAA	C	YPO1391	cmk	cytidylate kinase	FALSE	FALSE	chromosome
NC_003143.1_1574407	CTCTTTTCTCTGTGTT	C	-------	-------	-------	-------	TRUE	chromosome
NC_003143.1_1574461	GCATCCATCCATAAA	GCATCCATCCATAAACATCCATCCATAAA,G	-------	-------	-------	-------	TRUE	chromosome
NC_003143.1_1574482	T	TCCATAAACATCCAC	-------	-------	-------	-------	TRUE	chromosome
NC_003143.1_1575016	AG	A	YPO1394	NA	hypothetical protein	FALSE	FALSE	chromosome
NC_003143.1_1576576	A	AG	YPO1394	NA	hypothetical protein	FALSE	FALSE	chromosome
NC_003143.1_1581498	C	CG	-------	-------	-------	-------	FALSE	chromosome
NC_003143.1_1581662	CCCATAAGT	CCCATAAGTCCATAAGT,CCCATAAGTCCATAAGTCCATAAGT,C	-------	-------	-------	-------	TRUE	chromosome
NC_003143.1_1582104	G	GCCAACA	YPO1398	cspB	cold shock-like protein	FALSE	FALSE	chromosome
NC_003143.1_1585124	G	GCGAAGAAATTGGCATTTA	-------	-------	-------	-------	FALSE	chromosome
NC_003143.1_1593617	TCCCGTATC	T	YPO1406	tnp	transposase for the IS1541 insertion element	FALSE	FALSE	chromosome
NC_003143.1_1597090	AG	A	YPO1409	NA	metallo-beta-lactamase superfamily protein	FALSE	TRUE	chromosome
NC_003143.1_1599069	GA	G	-------	-------	-------	-------	FALSE	chromosome
NC_003143.1_1599642	A	AACCGAT,AACCGATACCGAT	YPO1411	ompF	porin	FALSE	TRUE	chromosome
NC_003143.1_1600170	C	CT	YPO1411	ompF	porin	FALSE	FALSE	chromosome
NC_003143.1_1602300	T	TATTTAATAGTAGAAA	-------	-------	-------	-------	FALSE	chromosome
NC_003143.1_1602318	TTAATCGTAG	T	-------	-------	-------	-------	TRUE	chromosome
NC_003143.1_1603940	A	AATTGGTAGCTTTTCTAAC	-------	-------	-------	-------	TRUE	chromosome
NC_003143.1_1604209	GT	G	-------	-------	-------	-------	TRUE	chromosome
NC_003143.1_1608670	CAAAATGCTTA	C	-------	-------	-------	-------	TRUE	chromosome
NC_003143.1_1613229	GAACC	G	YPO1419	uup	ABC transporter ATPase	FALSE	TRUE	chromosome
NC_003143.1_1617722	T	TATCAGTTACCGGCACTTA	YPO1422	NA	lipoprotein	FALSE	FALSE	chromosome
NC_003143.1_1619381	C	CT	-------	-------	-------	-------	FALSE	chromosome
NC_003143.1_1624217	A	AC	YPO1431	NA	Lon protease	FALSE	FALSE	chromosome
NC_003143.1_1624831	C	CTGCTG	YPO1431	NA	Lon protease	FALSE	FALSE	chromosome
NC_003143.1_1624967	TA	T	YPO1431	NA	Lon protease	FALSE	FALSE	chromosome
NC_003143.1_1625598	G	GC	YPO1431	NA	Lon protease	FALSE	FALSE	chromosome
NC_003143.1_1625707	CAAAG	C	YPO1431	NA	Lon protease	FALSE	FALSE	chromosome
NC_003143.1_1627145	CA	C,CAA	-------	-------	-------	-------	TRUE	chromosome
NC_003143.1_1633854	GA	G	YPO1440	helD	DNA helicase IV	FALSE	FALSE	chromosome
NC_003143.1_1635594	G	GT	YPO1442	NA	hypothetical protein	FALSE	TRUE	chromosome
NC_003143.1_1638692	T	TA	-------	-------	-------	-------	FALSE	chromosome
NC_003143.1_1639792	CA	C	-------	-------	-------	-------	TRUE	chromosome
NC_003143.1_1639904	GT	G,GTT	-------	-------	-------	-------	TRUE	chromosome
NC_003143.1_1643692	C	CGG	YPO1451	NA	oxidoreductase	FALSE	TRUE	chromosome
NC_003143.1_1644091	A	ACACAATTGAC	YPO1451	NA	oxidoreductase	FALSE	FALSE	chromosome
NC_003143.1_1647693	TA	T	YPO1454	NA	(3R)-hydroxymyristoyl-ACP dehydratase	FALSE	TRUE	chromosome
NC_003143.1_1650908	AT	A	YPO1457	NA	hydroxymethylglutaryl-coenzyme A synthase	FALSE	FALSE	chromosome
NC_003143.1_1652422	AG	A	YPO1459	NA	polyketide biosynthesis enoyl-CoA hydratase	FALSE	TRUE	chromosome
NC_003143.1_1662563	A	AG	YPO1470	NA	hypothetical protein	FALSE	FALSE	chromosome
NC_003143.1_1664197	GCCA	G	YPO1471	NA	ATPase subunit of ATP-dependent protease	FALSE	TRUE	chromosome
NC_003143.1_1673849	TA	T	-------	-------	-------	-------	TRUE	chromosome
NC_003143.1_1680766	AG	A	YPO1482	NA	hypothetical protein	FALSE	FALSE	chromosome
NC_003143.1_1681765	TC	T	YPO1483	NA	hypothetical protein	FALSE	FALSE	chromosome
NC_003143.1_1690135	GTTAT	G	-------	-------	-------	-------	TRUE	chromosome
NC_003143.1_1696326	GT	G	YPO1495	moeA	molybdopterin biosynthesis protein MoeA	FALSE	TRUE	chromosome
NC_003143.1_1698247	GT	G	YPO1496	NA	heme-binding protein	FALSE	TRUE	chromosome
NC_003143.1_1698457	TTAAAA	T	YPO1496	NA	heme-binding protein	FALSE	TRUE	chromosome
NC_003143.1_1706127	T	TG	-------	-------	-------	-------	TRUE	chromosome
NC_003143.1_1711335	TTGGTTACCAGCATGA	T	YPO1507	mglB	galactose-binding protein	FALSE	TRUE	chromosome
NC_003143.1_1712952	AGATATT	A	YPO1508	mglA	galactose/methyl galaxtoside transporter ATP-binding protein	FALSE	TRUE	chromosome
NC_003143.1_1713915	GATT	G	YPO1508	mglA	galactose/methyl galaxtoside transporter ATP-binding protein	FALSE	TRUE	chromosome
NC_003143.1_1714040	GCCTTGCAT	G	YPO1508	mglA	galactose/methyl galaxtoside transporter ATP-binding protein	FALSE	TRUE	chromosome
NC_003143.1_1715754	A	AT	YPO1510	sanA	hypothetical protein	FALSE	FALSE	chromosome
NC_003143.1_1715916	AT	A	YPO1510	sanA	hypothetical protein	FALSE	FALSE	chromosome
NC_003143.1_1716771	C	CTA	YPO1511	sfcA	malate dehydrogenase	FALSE	FALSE	chromosome
NC_003143.1_1718222	A	AG	YPO1511	sfcA	malate dehydrogenase	FALSE	FALSE	chromosome
NC_003143.1_1719755	C	CTCTGATAAGG,CTCTGATAAGGTCTGATAAGG	-------	-------	-------	-------	TRUE	chromosome
NC_003143.1_1720102	T	TCTGCCA	YPO1513	yohK	hypothetical protein	FALSE	TRUE	chromosome
NC_003143.1_1722525	TTATTTTCTAGTTATCCAAG	T	-------	-------	-------	-------	TRUE	chromosome
NC_003143.1_1723156	AG	A,AGG	YPO1516	NA	hypothetical protein	FALSE	TRUE	chromosome
NC_003143.1_1729122	A	AT	-------	-------	-------	-------	FALSE	chromosome
NC_003143.1_1733161	TA	T	YPO1524	udk	uridine kinase	FALSE	FALSE	chromosome
NC_003143.1_1736228	C	CAGGTAGTGGAAAT	-------	-------	-------	-------	TRUE	chromosome
NC_003143.1_1742742	TACAA	T	YPO1531	alcB	siderophore biosynthetic enzyme	FALSE	FALSE	chromosome
NC_003143.1_1744217	CT	C	YPO1532	NA	siderophore biosynthetic enzyme	FALSE	FALSE	chromosome
NC_003143.1_1748662	C	CG	YPO1536	NA	iron-siderophore transporter substrate-binding protein	FALSE	FALSE	chromosome
NC_003143.1_1751089	C	CT	-------	-------	-------	-------	FALSE	chromosome
NC_003143.1_1752131	TG	T	YPO1538	NA	siderophore biosynthetic enzyme	FALSE	FALSE	chromosome
NC_003143.1_1752331	C	CCAGGGGTG	YPO1538	NA	siderophore biosynthetic enzyme	FALSE	FALSE	chromosome
NC_003143.1_1753696	C	CTTTATTG	-------	-------	-------	-------	FALSE	chromosome
NC_003143.1_1754279	TAAAAGAGATCAA	T	YPO1539	galU	UTP-glucose-1-phosphate uridylyltransferase	FALSE	FALSE	chromosome
NC_003143.1_1761733	AG	A	YPO1547	hisC	histidinol-phosphate aminotransferase	FALSE	TRUE	chromosome
NC_003143.1_1765212	T	TA	-------	-------	-------	-------	FALSE	chromosome
NC_003143.1_1765835	A	AC	YPO1551	NA	hypothetical protein	FALSE	FALSE	chromosome
NC_003143.1_1767624	CAT	C	YPO1553	NA	ribose transporter permease	FALSE	FALSE	chromosome
NC_003143.1_1769885	G	GATAGAA	YPO1554	NA	NA	TRUE	FALSE	chromosome
NC_003143.1_1771444	AT	A	-------	-------	-------	-------	TRUE	chromosome
NC_003143.1_1773466	G	GCCA	-------	-------	-------	-------	TRUE	chromosome
NC_003143.1_1773679	GA	G	-------	-------	-------	-------	FALSE	chromosome
NC_003143.1_1777606	A	AGGGGG	-------	-------	-------	-------	FALSE	chromosome
NC_003143.1_1777770	CGAATAACGA	C	-------	-------	-------	-------	FALSE	chromosome
NC_003143.1_1777779	A	ACCC	-------	-------	-------	-------	FALSE	chromosome
NC_003143.1_1779094	C	CCACTCACCG	YPO1562	NA	hypothetical protein	FALSE	FALSE	chromosome
NC_003143.1_1780368	TATCATCTGCCAGGCTACCATTGGTG	T	YPO1562	NA	hypothetical protein	FALSE	FALSE	chromosome
NC_003143.1_1782425	T	TA	-------	-------	-------	-------	FALSE	chromosome
NC_003143.1_1784576	CGGTAGCGGTTAA	C	YPO1564	NA	hypothetical protein	FALSE	FALSE	chromosome
NC_003143.1_1785002	GTATTTTATTACGGTCACAA	G	-------	-------	-------	-------	TRUE	chromosome
NC_003143.1_1788334	TACAAATCAATAGCGATAGC	T	-------	-------	-------	-------	TRUE	chromosome
NC_003143.1_1789846	AG	A	-------	-------	-------	-------	TRUE	chromosome
NC_003143.1_1792309	TG	T	YPO1571	yeeO	hypothetical protein	FALSE	TRUE	chromosome
NC_003143.1_1793312	GC	G	YPO1572	NA	sugar transporter	FALSE	FALSE	chromosome
NC_003143.1_1796117	AC	A	YPO1574	NA	hypothetical protein	FALSE	FALSE	chromosome
NC_003143.1_1797259	ATAATCTTTACAAATAC	A	-------	-------	-------	-------	TRUE	chromosome
NC_003143.1_1802021	TGTCACCTTGCTACAGTCAACTGCTATA	T	-------	-------	-------	-------	TRUE	chromosome
NC_003143.1_1802055	TTGCTACAGTCAGCG	T	-------	-------	-------	-------	TRUE	chromosome
NC_003143.1_1806997	G	GTAGAA	YPO1582	NA	galactoside permease	FALSE	FALSE	chromosome
NC_003143.1_1807000	G	GAAGAAGAAAAATA	YPO1582	NA	galactoside permease	FALSE	FALSE	chromosome
NC_003143.1_1807001	A	AAGAAGAAAAATAAC,AAGAAGAAAAATAACCCGAACAAC	YPO1582	NA	galactoside permease	FALSE	FALSE	chromosome
NC_003143.1_1811399	GCGGTTTTTTT	G	-------	-------	-------	-------	FALSE	chromosome
NC_003143.1_1812725	GT	G	-------	-------	-------	-------	TRUE	chromosome
NC_003143.1_1813357	TTTCCACAGCAGCTATCGA	TTTCCACAGCAGCTATCGATTCCACAGCAGCTATCGA,T	YPO1590	rne	ribonuclease E	FALSE	TRUE	chromosome
NC_003143.1_1813916	TGAACGACGG	T	YPO1590	rne	ribonuclease E	FALSE	FALSE	chromosome
NC_003143.1_1814475	CTGGTGTTATCACGGT	C	YPO1590	rne	ribonuclease E	FALSE	TRUE	chromosome
NC_003143.1_1816685	ATTACGTC	A	-------	-------	-------	-------	FALSE	chromosome
NC_003143.1_1821212	A	AGCAGGCAGT	YPO1596	plsX	glycerol-3-phosphate acyltransferase PlsX	FALSE	TRUE	chromosome
NC_003143.1_1827808	GCCGCCACATTCAATTTAAAA	G	-------	-------	-------	-------	TRUE	chromosome
NC_003143.1_1831366	CTT	CT,CTTT,C	-------	-------	-------	-------	TRUE	chromosome
NC_003143.1_1833143	A	ATTG	-------	-------	-------	-------	FALSE	chromosome
NC_003143.1_1833847	ATATT	A	-------	-------	-------	-------	TRUE	chromosome
NC_003143.1_1834762	T	TG	YPO1610	aroE	shikimate 5-dehydrogenase	FALSE	TRUE	chromosome
NC_003143.1_1837684	A	AG	YPO1615	ycfO	beta-hexosaminidase	FALSE	FALSE	chromosome
NC_003143.1_1838818	A	AG	YPO1616	NA	hypothetical protein	FALSE	FALSE	chromosome
NC_003143.1_1839440	GTATGACCA	G	-------	-------	-------	-------	TRUE	chromosome
NC_003143.1_1857200	G	GTACTGTTATAAACACA	-------	-------	-------	-------	TRUE	chromosome
NC_003143.1_1861539	A	AG	-------	-------	-------	-------	TRUE	chromosome
NC_003143.1_1863767	GCC	GC,G,GCCC	YPO1638	mnmA	tRNA-specific 2-thiouridylase MnmA	FALSE	TRUE	chromosome
NC_003143.1_1866017	CG	C	YPO1640	ymfC	23S rRNA pseudouridine synthase E	FALSE	TRUE	chromosome
NC_003143.1_1868886	CTGAATGTATTGAGGAA	CTGAATGTATTGAGGAATGAATGTATTGAGGAA,C	-------	-------	-------	-------	TRUE	chromosome
NC_003143.1_1870484	GTTTTGCCTTACC	G	YPO1644	aer	methyl-accepting chemotaxis protein	FALSE	FALSE	chromosome
NC_003143.1_1871393	CTTAAATTGA	C	-------	-------	-------	-------	TRUE	chromosome
NC_003143.1_1871924	G	GCGGCAC	YPO1645	NA	hypothetical protein	FALSE	FALSE	chromosome
NC_003143.1_1874072	AG	A,AGG	YPO1648	NA	phosphoanhydride phosphorylase	FALSE	TRUE	chromosome
NC_003143.1_1875782	CT	C	-------	-------	-------	-------	TRUE	chromosome
NC_003143.1_1877673	CCATTGGCG	C,CCATTGGCGCATTGGCG	-------	-------	-------	-------	TRUE	chromosome
NC_003143.1_1877688	C	CCATTG	-------	-------	-------	-------	TRUE	chromosome
NC_003143.1_1877733	C	CATATTGAACATTGGT	-------	-------	-------	-------	TRUE	chromosome
NC_003143.1_1880923	T	TAGTTGAAGGTTATGTTGC	YPO1654	lacZ	beta-D-galactosidase	FALSE	TRUE	chromosome
NC_003143.1_1883953	GGTC	G	YPO1655	cspC	cold shock protein	FALSE	FALSE	chromosome
NC_003143.1_1886852	T	TTTGTTTAAGTA	-------	-------	-------	-------	FALSE	chromosome
NC_003143.1_1888150	AATAAATAGATAAAACG	A	-------	-------	-------	-------	TRUE	chromosome
NC_003143.1_1889302	CG	C	YPO1661	mgtB	Mg(2+) transport ATPase protein B	FALSE	TRUE	chromosome
NC_003143.1_1889555	AG	A	YPO1661	mgtB	Mg(2+) transport ATPase protein B	FALSE	FALSE	chromosome
NC_003143.1_1893238	GT	G	YPO1663	flhC	transcriptional activator FlhC	FALSE	FALSE	chromosome
NC_003143.1_1895372	GTAACACAATCATCGGCAA	G,GTAACACAATCATCGGCAATAACACAATCATCGGCAA	YPO1665	motB	flagellar motor protein MotB	FALSE	TRUE	chromosome
NC_003143.1_1896130	TAGATCAACCTACAACCGA	T	YPO1666	cheA	chemotaxis protein CheA	FALSE	TRUE	chromosome
NC_003143.1_1902401	CGAAGTAACATTAATATGGA	C	-------	-------	-------	-------	TRUE	chromosome
NC_003143.1_1902437	G	GGCAAAATAACATTAACATT	-------	-------	-------	-------	TRUE	chromosome
NC_003143.1_1905776	TG	T	YPO1672	NA	hypothetical protein	FALSE	FALSE	chromosome
NC_003143.1_1910507	TGA	T	YPO1674	NA	hypothetical protein	FALSE	FALSE	chromosome
NC_003143.1_1912037	AG	A	YPO1675	cheD	methyl-accepting chemotaxis protein	FALSE	FALSE	chromosome
NC_003143.1_1912109	C	CATTACCA	YPO1675	cheD	methyl-accepting chemotaxis protein	FALSE	FALSE	chromosome
NC_003143.1_1916494	TG	T	YPO1679	cheB	chemotaxis-specific methylesterase	FALSE	TRUE	chromosome
NC_003143.1_1917926	T	TTTCATA,TTTCATATTCATA	-------	-------	-------	-------	TRUE	chromosome
NC_003143.1_1920698	T	TGCCA	YPO1684	NA	surface protein	FALSE	TRUE	chromosome
NC_003143.1_1923414	T	TGAGCCTGTCCATAATTCTGTG,TGAGCCTGTCCA	-------	-------	-------	-------	FALSE	chromosome
NC_003143.1_1925244	AGAAGAGAAAAG	A	-------	-------	-------	-------	TRUE	chromosome
NC_003143.1_1925257	A	AAGAGAAGAAGGG	-------	-------	-------	-------	TRUE	chromosome
NC_003143.1_1925604	A	AGTATTTATTGTTATCC	-------	-------	-------	-------	TRUE	chromosome
NC_003143.1_1925727	TCATAACAACACCCGC	T	-------	-------	-------	-------	TRUE	chromosome
NC_003143.1_1925737	AC	A	-------	-------	-------	-------	TRUE	chromosome
NC_003143.1_1926315	C	CAGAT	YPO1688	NA	hypothetical protein	FALSE	FALSE	chromosome
NC_003143.1_1928502	C	CTATCTATCTATCTATCTATCTATCTAT	-------	-------	-------	-------	FALSE	chromosome
NC_003143.1_1935308	G	GC	YPO1696	NA	outer membrane usher protein	FALSE	FALSE	chromosome
NC_003143.1_1935895	GTATGGGCTAGTTACTGA	GTATGGGCTAGTTACTGATATGGGCTAGTTACTGA,G	-------	-------	-------	-------	TRUE	chromosome
NC_003143.1_1936833	G	GC	YPO1698	NA	hypothetical protein	FALSE	TRUE	chromosome
NC_003143.1_1937827	GTAACAGTAACGA	G	YPO1700	NA	hypothetical protein	FALSE	TRUE	chromosome
NC_003143.1_1938376	A	AC	-------	-------	-------	-------	TRUE	chromosome
NC_003143.1_1938575	TA	T	-------	-------	-------	-------	TRUE	chromosome
NC_003143.1_1939125	GC	G	YPO1701	NA	hypothetical protein	FALSE	FALSE	chromosome
NC_003143.1_1940020	CTTGCTACCTGATACCTCGCCT	C	YPO1701	NA	hypothetical protein	FALSE	TRUE	chromosome
NC_003143.1_1940144	T	TTTG	YPO1701	NA	hypothetical protein	FALSE	FALSE	chromosome
NC_003143.1_1940635	TC	T	YPO1701	NA	hypothetical protein	FALSE	FALSE	chromosome
NC_003143.1_1941476	GTCGGTGTAC	G	YPO1702	yebS	hypothetical protein	FALSE	FALSE	chromosome
NC_003143.1_1946751	GATTAATTTGGTTCAACACA	G	-------	-------	-------	-------	TRUE	chromosome
NC_003143.1_1946779	GGTT	G	-------	-------	-------	-------	TRUE	chromosome
NC_003143.1_1946782	T	TAC,TCAACACAATTAATTTGAC	-------	-------	-------	-------	TRUE	chromosome
NC_003143.1_1948722	T	TC	YPO1707	NA	fimbrial protein	FALSE	FALSE	chromosome
NC_003143.1_1950913	AG	A	YPO1709	htrE	outer membrane usher protein	FALSE	FALSE	chromosome
NC_003143.1_1953495	AG	A	YPO1710	NA	fimbrial protein	FALSE	FALSE	chromosome
NC_003143.1_1956240	TG	T	YPO1713	ogl	oligogalacturonate lyase	FALSE	FALSE	chromosome
NC_003143.1_1958446	ATTATCACTAT	A,ATTATCACTATTTATCACTAT	-------	-------	-------	-------	TRUE	chromosome
NC_003143.1_1958582	A	ACTATCCACCTTAATATTG	-------	-------	-------	-------	TRUE	chromosome
NC_003143.1_1960246	GGGACACCCAGAC	G	YPO1716	gltP	transport protein	FALSE	FALSE	chromosome
NC_003143.1_1962267	GCTATAAATGCAATAACGA	G	-------	-------	-------	-------	TRUE	chromosome
NC_003143.1_1962284	G	GACTATAAATGCAATAACA	-------	-------	-------	-------	TRUE	chromosome
NC_003143.1_1964885	TCAGACGG	TCAGACGGCAGACGG,T	YPO1720	NA	sugar ABC transporter	FALSE	TRUE	chromosome
NC_003143.1_1969737	C	CGATAGTG	-------	-------	-------	-------	FALSE	chromosome
NC_003143.1_1969740	T	TAGTGGATA	-------	-------	-------	-------	FALSE	chromosome
NC_003143.1_1971651	A	AT	-------	-------	-------	-------	TRUE	chromosome
NC_003143.1_1972103	GGAT	G	YPO1726	kdgF	NA	TRUE	FALSE	chromosome
NC_003143.1_1976852	T	TGGGTC	-------	-------	-------	-------	FALSE	chromosome
NC_003143.1_1982662	G	GAACCAA	YPO1737	NA	AraC family transcriptional regulator	FALSE	TRUE	chromosome
NC_003143.1_1985798	C	CAGCATTATTACCCT	YPO1742	NA	hypothetical protein	FALSE	FALSE	chromosome
NC_003143.1_1987916	TC	T	YPO1744	pagP	palmitoyl transferase	FALSE	FALSE	chromosome
NC_003143.1_1989933	CGTGCAAACAGTACATGTA	C,CGTGCAAACAGTACATGTAGTGCAAACAGTACATGTA	YPO1747	NA	hypothetical protein	FALSE	TRUE	chromosome
NC_003143.1_1989946	CATGTAGTGCAAACAGTAT	C,CATGTAGTGCAAACAGTATATGTAGTGCAAACAGTAT	YPO1747	NA	hypothetical protein	FALSE	TRUE	chromosome
NC_003143.1_1990624	G	GC	-------	-------	-------	-------	TRUE	chromosome
NC_003143.1_1990727	TTAATATCTTGGTTGTCACCGC	T	-------	-------	-------	-------	TRUE	chromosome
NC_003143.1_1990740	TGTCACCGCTAATATCTTGGTC	T,TGTCACCGCTAATATCTTGGTCGTCACCGCTAATATCTTGGTC	-------	-------	-------	-------	TRUE	chromosome
NC_003143.1_1995528	C	CG	YPO1751a	NA	PAS/PAC domain-containing protein	FALSE	FALSE	chromosome
NC_003143.1_1996032	T	TC,TCC	YPO1751a	NA	PAS/PAC domain-containing protein	FALSE	TRUE	chromosome
NC_003143.1_1996617	A	AG	-------	-------	-------	-------	FALSE	chromosome
NC_003143.1_2000032	GAGTATGT	G	-------	-------	-------	-------	FALSE	chromosome
NC_003143.1_2000204	GT	G	-------	-------	-------	-------	FALSE	chromosome
NC_003143.1_2004190	CA	CAA,C	-------	-------	-------	-------	TRUE	chromosome
NC_003143.1_2004647	TG	T	YPO1759	yoaE	NA	TRUE	TRUE	chromosome
NC_003143.1_2005267	AGCGTAATGACGCC	A	YPO1759	yoaE	NA	TRUE	FALSE	chromosome
NC_003143.1_2005546	CTGG	C	YPO1759	yoaE	NA	TRUE	TRUE	chromosome
NC_003143.1_2005686	AG	A	YPO1759	yoaE	NA	TRUE	TRUE	chromosome
NC_003143.1_2006657	G	GATTTT	-------	-------	-------	-------	FALSE	chromosome
NC_003143.1_2006794	TTGTTAATA	T	-------	-------	-------	-------	TRUE	chromosome
NC_003143.1_2006823	GATTCTGTCTAAGCCAAAA	G	-------	-------	-------	-------	TRUE	chromosome
NC_003143.1_2006958	G	GC	YPO1761	NA	fumarylacetoacetate hydrolase family	FALSE	FALSE	chromosome
NC_003143.1_2008194	G	GGTAGAT	YPO1761a	NA	fumarylacetoacetate hydrolase family protein	FALSE	FALSE	chromosome
NC_003143.1_2009638	TC	T	YPO1763	hpaE	5-carboxymethyl-2-hydroxymuconate semialdehyde dehydrogenase	FALSE	TRUE	chromosome
NC_003143.1_2010118	GC	G	YPO1764	hpaD	3%2C4-dihydroxyphenylacetate 2%2C3-dioxygenase	FALSE	FALSE	chromosome
NC_003143.1_2011506	C	CG	YPO1766	hpaH	2-oxo-hepta-3-ene-1%2C7-dioic acid hydratase	FALSE	FALSE	chromosome
NC_003143.1_2012108	T	TA	YPO1767	hpaI	2%2C4-dihydroxyhept-2-ene-1%2C7-dioic acid aldolase	FALSE	TRUE	chromosome
NC_003143.1_2013318	TG	TGG,T	YPO1768	hpaX	4-hydroxyphenylacetate permease	FALSE	TRUE	chromosome
NC_003143.1_2015852	A	AC	YPO1770	hpaC	4-hydroxyphenylacetate 3-monooxygenase coupling protein	FALSE	TRUE	chromosome
NC_003143.1_2016106	AGGTACACATCTGGTTTATTT	A	YPO1770	hpaC	4-hydroxyphenylacetate 3-monooxygenase coupling protein	FALSE	FALSE	chromosome
NC_003143.1_2018261	TTAACTATTAGCTATTAACCA	T	-------	-------	-------	-------	TRUE	chromosome
NC_003143.1_2019254	T	TC	YPO1773	pabB	para-aminobenzoate synthase component I	FALSE	FALSE	chromosome
NC_003143.1_2025342	T	TCAATAGTGTTTCAAATGGC	-------	-------	-------	-------	FALSE	chromosome
NC_003143.1_2027623	A	AAT	-------	-------	-------	-------	FALSE	chromosome
NC_003143.1_2028452	CG	CGG,C	YPO1781	pip	proline iminopeptidase	FALSE	TRUE	chromosome
NC_003143.1_2028461	AG	A	YPO1781	pip	proline iminopeptidase	FALSE	FALSE	chromosome
NC_003143.1_2030587	C	CTTGTTTTTCT	-------	-------	-------	-------	TRUE	chromosome
NC_003143.1_2033121	C	CTGTAACGAACGGTG	YPO1788	NA	acyl carrier protein	FALSE	FALSE	chromosome
NC_003143.1_2034032	A	AC	-------	-------	-------	-------	FALSE	chromosome
NC_003143.1_2034095	G	GTGTCAACGACGGATGAAAAGTGAT	-------	-------	-------	-------	FALSE	chromosome
NC_003143.1_2035543	G	GAGAGTGAGACAA	YPO1790	flhB	flagellar biosynthesis protein FlhB	FALSE	TRUE	chromosome
NC_003143.1_2036233	TG	T	YPO1791	flhA	flagellar biosynthesis protein FlhA	FALSE	TRUE	chromosome
NC_003143.1_2037933	GGGGCAGT	G	YPO1792	flhE	flagellar protein FlhE	FALSE	FALSE	chromosome
NC_003143.1_2040649	AG	A	YPO1793	inv	NA	TRUE	FALSE	chromosome
NC_003143.1_2040953	ATCACCGTTGAGT	A	YPO1793	inv	NA	TRUE	FALSE	chromosome
NC_003143.1_2045546	GCAGCACCGATGGCACGGT	G	YPO1801	flgD	flagellar basal body rod modification protein	FALSE	FALSE	chromosome
NC_003143.1_2045910	TTGTTAGGCTTTCATAGAAC	T	-------	-------	-------	-------	TRUE	chromosome
NC_003143.1_2051754	T	TA	-------	-------	-------	-------	TRUE	chromosome
NC_003143.1_2051756	G	GACAACCTC	-------	-------	-------	-------	TRUE	chromosome
NC_003143.1_2057332	GA	G	YPO1811	NA	short chain dehydrogenase	FALSE	TRUE	chromosome
NC_003143.1_2058746	GCAAACAATTAACTCGCCGTAT	G	YPO1812	NA	sugar transport system permease	FALSE	TRUE	chromosome
NC_003143.1_2059580	AG	A	YPO1812	NA	sugar transport system permease	FALSE	FALSE	chromosome
NC_003143.1_2062928	CG	C	YPO1815	NA	sugar ABC transporter permease	FALSE	TRUE	chromosome
NC_003143.1_2063619	TC	T	YPO1816	NA	sugar kinase	FALSE	TRUE	chromosome
NC_003143.1_2064438	C	CG	YPO1816	NA	sugar kinase	FALSE	FALSE	chromosome
NC_003143.1_2065451	CATACACACA	C	-------	-------	-------	-------	TRUE	chromosome
NC_003143.1_2067958	A	AC	YPO1821	fliO	flagellar protein FliO	FALSE	TRUE	chromosome
NC_003143.1_2068089	C	CGAGGCCAACGTTGTT	YPO1821	fliO	flagellar protein FliO	FALSE	TRUE	chromosome
NC_003143.1_2071068	GGGTGACTTATTAACTCAT	G	YPO1825	fliK	flagellar hook-length control protein FliK	FALSE	TRUE	chromosome
NC_003143.1_2073249	ATGATTGTTTACTGGGAAT	ATGATTGTTTACTGGGAATTGATTGTTTACTGGGAAT,A	YPO1827	fliI	flagellum-specific ATP synthase	FALSE	TRUE	chromosome
NC_003143.1_2074298	CCAGGG	C	YPO1828	fliH	flagellar assembly protein H	FALSE	TRUE	chromosome
NC_003143.1_2080753	TA	T	YPO1835	NA	NA	TRUE	FALSE	chromosome
NC_003143.1_2081776	C	CG	YPO1835	NA	NA	TRUE	TRUE	chromosome
NC_003143.1_2083967	T	TAGCAAGCCACTTCGACTATAA	-------	-------	-------	-------	FALSE	chromosome
NC_003143.1_2091237	AATGGG	A	YPO1846	fliY	cystine transporter subunit	FALSE	TRUE	chromosome
NC_003143.1_2093819	TA	T	YPO1849	NA	hypothetical protein	FALSE	TRUE	chromosome
NC_003143.1_2099152	GTATTAAAGATGGCGAAATA	G	-------	-------	-------	-------	TRUE	chromosome
NC_003143.1_2108252	T	TA	-------	-------	-------	-------	FALSE	chromosome
NC_003143.1_2108301	A	AT	-------	-------	-------	-------	FALSE	chromosome
NC_003143.1_2111359	GT	G	-------	-------	-------	-------	TRUE	chromosome
NC_003143.1_2117177	AT	A	-------	-------	-------	-------	TRUE	chromosome
NC_003143.1_2120321	CGGGTGGCGATTGATGAGGGTT	C	-------	-------	-------	-------	FALSE	chromosome
NC_003143.1_2121321	G	GAT	-------	-------	-------	-------	TRUE	chromosome
NC_003143.1_2122565	GGAAAT	G	YPO1881	NA	hypothetical protein	FALSE	FALSE	chromosome
NC_003143.1_2128135	AGCGAAC	A	YPO1890	NA	GntR family transcriptional regulator	FALSE	TRUE	chromosome
NC_003143.1_2129007	TGCCATC	T,TGCCATCGCCATC	-------	-------	-------	-------	TRUE	chromosome
NC_003143.1_2130482	TA	T	YPO1893	NA	exported solute-binding protein	FALSE	TRUE	chromosome
NC_003143.1_2134330	G	GGTTCAGGTGGATACCGCCGCCGCTC	YPO1896	NA	NA	TRUE	FALSE	chromosome
NC_003143.1_2241612	TTCCTG	T	YPO1973	hutC	GntR family transcriptional regulator	FALSE	FALSE	chromosome
NC_003143.1_2244067	A	AG	YPO1976	NA	hypothetical protein	FALSE	FALSE	chromosome
NC_003143.1_2247215	CG	C	YPO1977	NA	NA	TRUE	FALSE	chromosome
NC_003143.1_2251461	G	GGATGCCTTT	YPO1982	NA	dehydrogenase	FALSE	FALSE	chromosome
NC_003143.1_2252439	TG	T	YPO1983	NA	glycosyl transferase	FALSE	FALSE	chromosome
NC_003143.1_2254519	G	GTTT	YPO1985	NA	glycosyl transferase	FALSE	FALSE	chromosome
NC_003143.1_2254520	T	TTTTCTGCAATAGCAAGCAGCATC	YPO1985	NA	glycosyl transferase	FALSE	FALSE	chromosome
NC_003143.1_2254522	T	TGCAATAGCAAGCAGCA	YPO1985	NA	glycosyl transferase	FALSE	FALSE	chromosome
NC_003143.1_2254523	TGGTCA	TCTGCAATAGCAAGGTCA	YPO1985	NA	glycosyl transferase	FALSE	FALSE	chromosome
NC_003143.1_2255485	A	AATTGCCTGCTCCTCAAT	-------	-------	-------	-------	TRUE	chromosome
NC_003143.1_2260678	A	AATCAATGTT	YPO1989	NA	hypothetical protein	FALSE	FALSE	chromosome
NC_003143.1_2263379	CT	C	YPO1990	NA	hypothetical protein	FALSE	TRUE	chromosome
NC_003143.1_2265710	A	AC	YPO1993	NA	dehydrogenase	FALSE	TRUE	chromosome
NC_003143.1_2266412	AC	A	YPO1994	NA	hypothetical protein	FALSE	FALSE	chromosome
NC_003143.1_2269132	AATGTACTCAGCTTATT	A	-------	-------	-------	-------	TRUE	chromosome
NC_003143.1_2277553	CA	C,CAA	-------	-------	-------	-------	TRUE	chromosome
NC_003143.1_2277700	TTGCCATAAAACAGG	T	YPO2005	NA	hypothetical protein	FALSE	FALSE	chromosome
NC_003143.1_2278184	G	GCCATAA	YPO2005	NA	hypothetical protein	FALSE	FALSE	chromosome
NC_003143.1_2279721	G	GAATATT	YPO2007	NA	esterase	FALSE	TRUE	chromosome
NC_003143.1_2281086	C	CCCTGACCATCTGTCTTG	YPO2009	NA	integrase core domain-containing protein	FALSE	FALSE	chromosome
NC_003143.1_2290607	TCTGGTGGAGCAGGC	T	YPO2018	NA	N5-glutamine S-adenosyl-L-methionine-dependent methyltransferase	FALSE	FALSE	chromosome
NC_003143.1_2292034	GAACGGTGA	G	YPO2020	NA	transcriptional regulator	FALSE	TRUE	chromosome
NC_003143.1_2296974	GGTGCCA	G	-------	-------	-------	-------	FALSE	chromosome
NC_003143.1_2298384	C	CTCGGAATGAAGATAAATAG	-------	-------	-------	-------	TRUE	chromosome
NC_003143.1_2298825	A	ATTAGCCGC,ATTAGCCGCTTAGCCGC	-------	-------	-------	-------	TRUE	chromosome
NC_003143.1_2298880	C	CA	-------	-------	-------	-------	TRUE	chromosome
NC_003143.1_2298888	AG	A	-------	-------	-------	-------	FALSE	chromosome
NC_003143.1_2304598	A	AT	YPO2034	NA	NA	TRUE	FALSE	chromosome
NC_003143.1_2305020	T	TA	-------	-------	-------	-------	FALSE	chromosome
NC_003143.1_2305038	CT	C,CTT,CTTT	-------	-------	-------	-------	TRUE	chromosome
NC_003143.1_2306389	TTATCGGCATTGGC	T	YPO2036	NA	transcriptional regulator	FALSE	FALSE	chromosome
NC_003143.1_2306896	TG	TGG,TGGGG,T	YPO2036	NA	transcriptional regulator	FALSE	TRUE	chromosome
NC_003143.1_2309100	T	TGA	-------	-------	-------	-------	TRUE	chromosome
NC_003143.1_2309101	TCA	T	-------	-------	-------	-------	TRUE	chromosome
NC_003143.1_2310624	GC	G,GCC	YPO2040	NA	multidrug resistance protein MdtH	FALSE	TRUE	chromosome
NC_003143.1_2313240	T	TGGATGATTGATAA	YPO2042	NA	oxidoreductase	FALSE	FALSE	chromosome
NC_003143.1_2313275	G	GGGCT	YPO2042	NA	oxidoreductase	FALSE	FALSE	chromosome
NC_003143.1_2313279	TG	TGG,T	YPO2042	NA	oxidoreductase	FALSE	TRUE	chromosome
NC_003143.1_2313509	GT	G	YPO2042	NA	oxidoreductase	FALSE	FALSE	chromosome
NC_003143.1_2315028	AG	A	YPO2043	mviN	hypothetical protein	FALSE	FALSE	chromosome
NC_003143.1_2321174	C	CG	YPO2045	NA	hemolysin	FALSE	TRUE	chromosome
NC_003143.1_2321353	TG	T	YPO2045	NA	hemolysin	FALSE	FALSE	chromosome
NC_003143.1_2321736	TG	T	YPO2045	NA	hemolysin	FALSE	TRUE	chromosome
NC_003143.1_2324942	T	TATATTCTTGTGTCAGTTAC	-------	-------	-------	-------	TRUE	chromosome
NC_003143.1_2325943	GATAA	G	YPO2047	NA	hypothetical protein	FALSE	FALSE	chromosome
NC_003143.1_2326351	AG	AGG,A	YPO2048	cutC	copper homeostasis protein CutC	FALSE	TRUE	chromosome
NC_003143.1_2333745	C	CA	YPO2054	ntpA	dATP pyrophosphohydrolase	FALSE	FALSE	chromosome
NC_003143.1_2335568	T	TTATTTTAAGGTCAAACGACCAGTA	-------	-------	-------	-------	FALSE	chromosome
NC_003143.1_2342857	TCCTTG	T	-------	-------	-------	-------	FALSE	chromosome
NC_003143.1_2345048	C	CGCCA	YPO2065	hexR	DNA-binding transcriptional regulator HexR	FALSE	FALSE	chromosome
NC_003143.1_2345112	CT	C	YPO2065	hexR	DNA-binding transcriptional regulator HexR	FALSE	FALSE	chromosome
NC_003143.1_2345118	T	TCAATAAA	YPO2065	hexR	DNA-binding transcriptional regulator HexR	FALSE	FALSE	chromosome
NC_003143.1_2345120	C	CGACAGCCCGGTTAATGGCGGCG	YPO2065	hexR	DNA-binding transcriptional regulator HexR	FALSE	FALSE	chromosome
NC_003143.1_2346558	GCGCTT	G	YPO2066	zwf	glucose-6-phosphate 1-dehydrogenase	FALSE	TRUE	chromosome
NC_003143.1_2347206	G	GATC	YPO2066	zwf	glucose-6-phosphate 1-dehydrogenase	FALSE	FALSE	chromosome
NC_003143.1_2352173	GT	G	YPO2071	NA	DEAD box family helicase	FALSE	FALSE	chromosome
NC_003143.1_2353397	AATCTG	A	YPO2073	NA	lipoprotein	FALSE	FALSE	chromosome
NC_003143.1_2353423	AT	A	YPO2073	NA	lipoprotein	FALSE	FALSE	chromosome
NC_003143.1_2354327	A	AT	-------	-------	-------	-------	TRUE	chromosome
NC_003143.1_2356699	GCTGGTGGCTGAGT	G	YPO2075	rnd	ribonuclease D	FALSE	FALSE	chromosome
NC_003143.1_2356700	CTGGTGGCTGAGT	CT,C	YPO2075	rnd	ribonuclease D	FALSE	FALSE	chromosome
NC_003143.1_2356803	ATGTGTTTTATC	A	YPO2075	rnd	ribonuclease D	FALSE	FALSE	chromosome
NC_003143.1_2356805	GTGTTTTATCT	G	YPO2075	rnd	ribonuclease D	FALSE	FALSE	chromosome
NC_003143.1_2357172	TG	T	YPO2075	rnd	ribonuclease D	FALSE	FALSE	chromosome
NC_003143.1_2357212	T	TC	YPO2075	rnd	ribonuclease D	FALSE	FALSE	chromosome
NC_003143.1_2357241	C	CG	YPO2075	rnd	ribonuclease D	FALSE	FALSE	chromosome
NC_003143.1_2358000	C	CCTTCTTCT	YPO2077	minD	cell division inhibitor MinD	FALSE	TRUE	chromosome
NC_003143.1_2359911	CTCAT	C	-------	-------	-------	-------	TRUE	chromosome
NC_003143.1_2360169	CATTGAATTTATCAAAT	C	-------	-------	-------	-------	TRUE	chromosome
NC_003143.1_2360756	AG	A	YPO2081	NA	lipoprotein	FALSE	FALSE	chromosome
NC_003143.1_2364230	GC	G	YOP2083	NA	integrase	FALSE	FALSE	chromosome
NC_003143.1_2369193	G	GT	-------	-------	-------	-------	TRUE	chromosome
NC_003143.1_2370351	A	ATG	YPO2095	NA	hypothetical protein	FALSE	FALSE	chromosome
NC_003143.1_2370493	T	TGAGCC,TGAGCCTGTCCATAATTCTG,TGAGCCTGTCCATAATTC	YPO2095	NA	hypothetical protein	FALSE	FALSE	chromosome
NC_003143.1_2371117	TG	T	-------	-------	-------	-------	FALSE	chromosome
NC_003143.1_2375436	AC	A	-------	-------	-------	-------	FALSE	chromosome
NC_003143.1_2376976	AG	A	YPO2104a	NA	hypothetical protein	FALSE	FALSE	chromosome
NC_003143.1_2380971	CCGCATTGAAAACCGG	C	YPO2109	NA	hypothetical protein	FALSE	FALSE	chromosome
NC_003143.1_2383382	C	CA	YPO2113	NA	hypothetical protein	FALSE	FALSE	chromosome
NC_003143.1_2384610	AC	A	YPO2115	NA	hypothetical protein	FALSE	FALSE	chromosome
NC_003143.1_2386752	T	TCTG,TCTGCTGCTTCTG	YPO2119	NA	phage tail protein	FALSE	TRUE	chromosome
NC_003143.1_2388782	TGAAA	T	YPO2119	NA	phage tail protein	FALSE	TRUE	chromosome
NC_003143.1_2389526	T	TA	YPO2119	NA	phage tail protein	FALSE	FALSE	chromosome
NC_003143.1_2390264	T	TA	-------	-------	-------	-------	FALSE	chromosome
NC_003143.1_2390267	T	TCA	-------	-------	-------	-------	FALSE	chromosome
NC_003143.1_2391123	AC	A	YPO2122	NA	hypothetical protein	FALSE	TRUE	chromosome
NC_003143.1_2393103	G	GACTCAGTACTC	YPO2124	NA	hypothetical protein	FALSE	FALSE	chromosome
NC_003143.1_2400848	CG	C	YPO2132	NA	hypothetical protein	FALSE	TRUE	chromosome
NC_003143.1_2404850	ACTAACT	A	YPO2137	NA	hypothetical protein	FALSE	FALSE	chromosome
NC_003143.1_2405161	TGGG	T	YPO2137	NA	hypothetical protein	FALSE	FALSE	chromosome
NC_003143.1_2405309	G	GC	YPO2137	NA	hypothetical protein	FALSE	TRUE	chromosome
NC_003143.1_2408627	AG	A	-------	-------	-------	-------	FALSE	chromosome
NC_003143.1_2411007	TG	T	YPO2142	nhaB	sodium/proton antiporter	FALSE	FALSE	chromosome
NC_003143.1_2414634	CA	C	YPO2145	NA	SpoVR family protein	FALSE	FALSE	chromosome
NC_003143.1_2415025	GT	GTT,G	-------	-------	-------	-------	TRUE	chromosome
NC_003143.1_2415050	T	TA	-------	-------	-------	-------	FALSE	chromosome
NC_003143.1_2415685	G	GCA	YPO2147	dadA	D-amino acid dehydrogenase small subunit	FALSE	FALSE	chromosome
NC_003143.1_2426702	GC	G	YPO2156	NA	hypothetical protein	FALSE	FALSE	chromosome
NC_003143.1_2429816	CAA	C	YPO2160	pncA	nicotinamidase/pyrazinamidase	FALSE	FALSE	chromosome
NC_003143.1_2434999	AGATTGTAGTGTGATG	A,AGATTGTAGTGTGATGGATTGTAGTGTGATG,AGATTGTAGTGTGATGGATTGTAGTGTGATGGATTGTAGTGTGATG	YPO2164	selD	selenophosphate synthetase	FALSE	TRUE	chromosome
NC_003143.1_2435023	T	TGTGATGGATTGTAGC	-------	-------	-------	-------	TRUE	chromosome
NC_003143.1_2437704	T	TGGATAAATTTACCTAATGAC	-------	-------	-------	-------	FALSE	chromosome
NC_003143.1_2440704	T	TC	-------	-------	-------	-------	TRUE	chromosome
NC_003143.1_2448093	C	CA	-------	-------	-------	-------	TRUE	chromosome
NC_003143.1_2448285	G	GACGTGCAGC	YPO2175	hns	global DNA-binding transcriptional dual regulator H-NS	FALSE	FALSE	chromosome
NC_003143.1_2448581	TG	TGG,T	-------	-------	-------	-------	TRUE	chromosome
NC_003143.1_2448612	AT	A	-------	-------	-------	-------	FALSE	chromosome
NC_003143.1_2449900	C	CCTAATCA	-------	-------	-------	-------	FALSE	chromosome
NC_003143.1_2455581	CCATTCAG	C	-------	-------	-------	-------	FALSE	chromosome
NC_003143.1_2455594	A	AT	-------	-------	-------	-------	FALSE	chromosome
NC_003143.1_2457289	TC	T	-------	-------	-------	-------	FALSE	chromosome
NC_003143.1_2458523	G	GA	YPO2182	oppA	periplasmic oligopeptide-binding protein	FALSE	FALSE	chromosome
NC_003143.1_2463993	A	AG	-------	-------	-------	-------	TRUE	chromosome
NC_003143.1_2466915	T	TGCGGATA,TGCGGATAGCGGATAGCGGATA,TGCGGATAGCGGATA	-------	-------	-------	-------	TRUE	chromosome
NC_003143.1_2469707	AGCCTGTTCCGGT	A	YPO2193	tonB	transport protein TonB	FALSE	FALSE	chromosome
NC_003143.1_2473576	A	AGG	YPO2197	NA	NA	TRUE	TRUE	chromosome
NC_003143.1_2473723	T	TTGATGC	YPO2197	NA	NA	TRUE	FALSE	chromosome
NC_003143.1_2474175	GGGTAAC	G	YPO2197	NA	NA	TRUE	TRUE	chromosome
NC_003143.1_2477534	A	ACCCGCCGCG	YPO2203	trpA	tryptophan synthase subunit alpha	FALSE	FALSE	chromosome
NC_003143.1_2478605	AG	A	YPO2204	trpB	tryptophan synthase subunit beta	FALSE	FALSE	chromosome
NC_003143.1_2481412	AG	A	YPO2206	trpD	anthranilate phosphoribosyltransferase	FALSE	FALSE	chromosome
NC_003143.1_2481439	CGGCG	C	YPO2206	trpD	anthranilate phosphoribosyltransferase	FALSE	TRUE	chromosome
NC_003143.1_2484468	G	GT	YPO2210	NA	hypothetical protein	FALSE	TRUE	chromosome
NC_003143.1_2486203	CTTGTTAAATCTATCGGT	CTTGTTAAATCTATCGGTTTGTTAAATCTATCGGT,C	-------	-------	-------	-------	TRUE	chromosome
NC_003143.1_2490864	G	GT	YPO2217a	NA	hypothetical protein	FALSE	FALSE	chromosome
NC_003143.1_2493726	G	GT	-------	-------	-------	-------	FALSE	chromosome
NC_003143.1_2493727	G	GCCCAGAAAACCCCCA	-------	-------	-------	-------	FALSE	chromosome
NC_003143.1_2502943	TGATGTTCTTTGCTAATAAG	TGATGTTCTTTGCTAATAAGGATGTTCTTTGCTAATAAG,T	-------	-------	-------	-------	TRUE	chromosome
NC_003143.1_2503659	AG	A,AGG	-------	-------	-------	-------	TRUE	chromosome
NC_003143.1_2505047	T	TCAAGTACCATTCTCAACGC	-------	-------	-------	-------	FALSE	chromosome
NC_003143.1_2505097	AG	A,AGG	-------	-------	-------	-------	TRUE	chromosome
NC_003143.1_2505125	GGCCGATAACCCCACCGATT	G	YPO2229	osmB	lipoprotein	FALSE	FALSE	chromosome
NC_003143.1_2506271	GGC	G	YPO2230	araD	L-ribulose-5-phosphate 4-epimerase	FALSE	FALSE	chromosome
NC_003143.1_2507696	TACGCC	T	YPO2232	mipB	fructose-6-phosphate aldolase	FALSE	FALSE	chromosome
NC_003143.1_2513109	C	CGCAGTGCCAG,CGCAGTGCCAGGCAGTGCCAG,CGCAGTGCCAGGCAGTGTCAG	-------	-------	-------	-------	TRUE	chromosome
NC_003143.1_2515590	GTAGAATTTAATCCGGA	G	-------	-------	-------	-------	TRUE	chromosome
NC_003143.1_2519538	G	GACCTTTACACGT	YPO2243	NA	AraC family transcriptional regulator	FALSE	FALSE	chromosome
NC_003143.1_2526569	CGCCCGATT	C	YPO2250	NA	NA	TRUE	FALSE	chromosome
NC_003143.1_2527432	AG	A	YPO2250	NA	NA	TRUE	FALSE	chromosome
NC_003143.1_2529654	AG	A,AGG	YPO2252	NA	toxin transport protein	FALSE	TRUE	chromosome
NC_003143.1_2530947	A	AAGCGATAG	YPO2253	araA	L-arabinose isomerase	FALSE	FALSE	chromosome
NC_003143.1_2533470	CA	C	-------	-------	-------	-------	TRUE	chromosome
NC_003143.1_2534693	GGA	G	YPO2255	araF	L-arabinose-binding protein	FALSE	FALSE	chromosome
NC_003143.1_2535104	CG	C	YPO2256	araG	L-arabinose transporter ATP-binding protein	FALSE	FALSE	chromosome
NC_003143.1_2536056	CA	C	YPO2256	araG	L-arabinose transporter ATP-binding protein	FALSE	FALSE	chromosome
NC_003143.1_2536695	ATTGG	A	YPO2257	araH	L-arabinose transporter permease	FALSE	FALSE	chromosome
NC_003143.1_2537384	C	CG	YPO2257	araH	L-arabinose transporter permease	FALSE	FALSE	chromosome
NC_003143.1_2537757	T	TGATCATATAAAACC	-------	-------	-------	-------	TRUE	chromosome
NC_003143.1_2538259	G	GATGTCAACGACGGATGAA	YPO2258	araC	DNA-binding transcriptional regulator AraC	FALSE	FALSE	chromosome
NC_003143.1_2538566	T	TG	YPO2258	araC	DNA-binding transcriptional regulator AraC	FALSE	FALSE	chromosome
NC_003143.1_2545578	C	CG	YPO2263a	NA	fumarate hydratase	FALSE	TRUE	chromosome
NC_003143.1_2548312	ACCGATAG	A,ACCGATAGCCGATAG	YPO2266	NA	hypothetical protein	FALSE	TRUE	chromosome
NC_003143.1_2548344	AC	A,ACC	YPO2266	NA	hypothetical protein	FALSE	TRUE	chromosome
NC_003143.1_2548756	C	CCAAATAGTTGACGTCA	YPO2266	NA	hypothetical protein	FALSE	FALSE	chromosome
NC_003143.1_2549175	CACAGTTAAATTAATAT	C,CACAGTTAAATTAATATACAGTTAAATTAATAT	-------	-------	-------	-------	TRUE	chromosome
NC_003143.1_2549501	TGGCACGAA	T	YPO2267	NA	NA	TRUE	TRUE	chromosome
NC_003143.1_2550209	G	GC	YPO2267	NA	NA	TRUE	TRUE	chromosome
NC_003143.1_2552627	TG	T	-------	-------	-------	-------	TRUE	chromosome
NC_003143.1_2552646	T	TG	-------	-------	-------	-------	FALSE	chromosome
NC_003143.1_2552710	G	GACCGATAT	YPO2270	NA	voltage-gated ClC-type chloride channel ClcB	FALSE	TRUE	chromosome
NC_003143.1_2552772	T	TGAGCGG	YPO2270	NA	voltage-gated ClC-type chloride channel ClcB	FALSE	TRUE	chromosome
NC_003143.1_2552774	A	AAGCATGACTGC	YPO2270	NA	voltage-gated ClC-type chloride channel ClcB	FALSE	TRUE	chromosome
NC_003143.1_2553765	TC	T	YPO2270	NA	voltage-gated ClC-type chloride channel ClcB	FALSE	FALSE	chromosome
NC_003143.1_2553993	C	CTGACTGACATGTTGAAGT	-------	-------	-------	-------	FALSE	chromosome
NC_003143.1_2554166	T	TATCGACAGAACATTTTAATCATA,TATCGACA,TATCGACAGAACATTTTAATCATAGAAATA	-------	-------	-------	-------	FALSE	chromosome
NC_003143.1_2565178	T	TG	-------	-------	-------	-------	FALSE	chromosome
NC_003143.1_2566235	T	TG	YPO2286	NA	hypothetical protein	FALSE	TRUE	chromosome
NC_003143.1_2566263	ACTT	A	YPO2286	NA	hypothetical protein	FALSE	TRUE	chromosome
NC_003143.1_2568175	A	ATGCTGATGGACG	YPO2288	amn	AMP nucleosidase	FALSE	FALSE	chromosome
NC_003143.1_2570309	TTGAATCTATCGTCAAAGC	T	YPO2289	NA	virulence factor	FALSE	TRUE	chromosome
NC_003143.1_2571433	AG	A	YPO2290	NA	virulence factor	FALSE	FALSE	chromosome
NC_003143.1_2571535	TACCCC	T	YPO2290	NA	virulence factor	FALSE	TRUE	chromosome
NC_003143.1_2573367	CATCACAACCACAATCGTT	C	YPO2290	NA	virulence factor	FALSE	TRUE	chromosome
NC_003143.1_2575106	AT	A	YPO2291	NA	virulence factor	FALSE	FALSE	chromosome
NC_003143.1_2575646	G	GTAATCCGGGTT	YPO2291	NA	virulence factor	FALSE	FALSE	chromosome
NC_003143.1_2577998	TGTC	T	-------	-------	-------	-------	TRUE	chromosome
NC_003143.1_2578002	ACCTG	A	-------	-------	-------	-------	TRUE	chromosome
NC_003143.1_2578012	T	TGTC	-------	-------	-------	-------	TRUE	chromosome
NC_003143.1_2579286	C	CATATTG	YPO2293	ilvB	acetolactate synthase catalytic subunit	FALSE	TRUE	chromosome
NC_003143.1_2582658	G	GC,GCC	YPO2296	NA	NA	TRUE	TRUE	chromosome
NC_003143.1_2583306	CAGAGGGTTTATCACCAGA	C	YPO2296	NA	NA	TRUE	FALSE	chromosome
NC_003143.1_2583819	TCAATGTGAAAAATAATC	T	-------	-------	-------	-------	FALSE	chromosome
NC_003143.1_2585571	CGATAATGCTATGCCGGAT	C	YPO2298	phoA	alkaline phosphatase	FALSE	TRUE	chromosome
NC_003143.1_2587324	T	TTCACGGTTGTAAG	-------	-------	-------	-------	FALSE	chromosome
NC_003143.1_2588134	T	TG	YPO2301	NA	universal stress protein UspE	FALSE	FALSE	chromosome
NC_003143.1_2593112	T	TC	-------	-------	-------	-------	TRUE	chromosome
NC_003143.1_2596217	GT	G	-------	-------	-------	-------	TRUE	chromosome
NC_003143.1_2597529	A	AACTTACTATTTCGTGC	-------	-------	-------	-------	TRUE	chromosome
NC_003143.1_2597536	T	TA	-------	-------	-------	-------	FALSE	chromosome
NC_003143.1_2597700	G	GA	YPO2310	NA	carboxypeptidase	FALSE	FALSE	chromosome
NC_003143.1_2597737	CT	C	YPO2310	NA	carboxypeptidase	FALSE	FALSE	chromosome
NC_003143.1_2599243	CGGGATACG	C	YPO2311	tnp	transposase for the IS1541 insertion element	FALSE	FALSE	chromosome
NC_003143.1_2601541	GACCACGT	G	YPO2312	NA	insecticidal toxin complex	FALSE	FALSE	chromosome
NC_003143.1_2605517	G	GC	YPO2316	NA	hypothetical protein	FALSE	FALSE	chromosome
NC_003143.1_2612742	CT	C	-------	-------	-------	-------	TRUE	chromosome
NC_003143.1_2612798	TGATTCATAGCTTCTATTATAGA	T	-------	-------	-------	-------	TRUE	chromosome
NC_003143.1_2614875	CA	C	-------	-------	-------	-------	FALSE	chromosome
NC_003143.1_2617134	GCGGTAATGAACTCGCGGA	G	YPO2328	NA	hypothetical protein	FALSE	TRUE	chromosome
NC_003143.1_2621729	T	TC	YPO2331	NA	lipoprotein	FALSE	FALSE	chromosome
NC_003143.1_2621845	CGCTATTATTTAACGTATT	C	YPO2331	NA	lipoprotein	FALSE	TRUE	chromosome
NC_003143.1_2623027	A	ACAAC	YPO2333	qacE	quaternary ammonium compound-resistance protein	FALSE	FALSE	chromosome
NC_003143.1_2631037	GCAGATCGGT	G	-------	-------	-------	-------	TRUE	chromosome
NC_003143.1_2637068	C	CTGTCAACGACGGATGAAAAGT	-------	-------	-------	-------	FALSE	chromosome
NC_003143.1_2638224	G	GCA	YPO2344	tyrR	DNA-binding transcriptional regulator TyrR	FALSE	FALSE	chromosome
NC_003143.1_2638412	T	TCAA	YPO2344	tyrR	DNA-binding transcriptional regulator TyrR	FALSE	FALSE	chromosome
NC_003143.1_2638463	A	AG	YPO2344	tyrR	DNA-binding transcriptional regulator TyrR	FALSE	FALSE	chromosome
NC_003143.1_2638593	C	CATAACCGA	YPO2344	tyrR	DNA-binding transcriptional regulator TyrR	FALSE	FALSE	chromosome
NC_003143.1_2639544	A	AT	-------	-------	-------	-------	TRUE	chromosome
NC_003143.1_2639736	CGAGGAAGTTACCTG	C	-------	-------	-------	-------	FALSE	chromosome
NC_003143.1_2643796	AC	A	YPO2349	pspC	DNA-binding transcriptional activator PspC	FALSE	FALSE	chromosome
NC_003143.1_2645767	T	TC	YPO2352	pspF	phage shock protein operon transcriptional activator	FALSE	FALSE	chromosome
NC_003143.1_2646241	TA	T,TAA	-------	-------	-------	-------	TRUE	chromosome
NC_003143.1_2646378	CGGGATACG	C	YPO2353	tnp	transposase for the IS1541 insertion element	FALSE	FALSE	chromosome
NC_003143.1_2646933	A	AG	-------	-------	-------	-------	FALSE	chromosome
NC_003143.1_2647129	C	CTAAAGTGTTATTAGCACCTA	-------	-------	-------	-------	TRUE	chromosome
NC_003143.1_2653253	TCCACGACAGTGAATGTTC	T	YPO2360	NA	hypothetical protein	FALSE	TRUE	chromosome
NC_003143.1_2653357	TATAACTGAACAGAGCATC	T	YPO2360	NA	hypothetical protein	FALSE	TRUE	chromosome
NC_003143.1_2654460	G	GCC	-------	-------	-------	-------	TRUE	chromosome
NC_003143.1_2654558	T	TA	-------	-------	-------	-------	TRUE	chromosome
NC_003143.1_2655823	GCTGGCA	G	YPO2361	tppB	tripeptide transporter permease	FALSE	FALSE	chromosome
NC_003143.1_2657869	CA	C	YPO2363	NA	hypothetical protein	FALSE	TRUE	chromosome
NC_003143.1_2657948	T	TCCACCGGATGAGTA	-------	-------	-------	-------	FALSE	chromosome
NC_003143.1_2660010	C	CG	YPO2366	NA	NA	TRUE	FALSE	chromosome
NC_003143.1_2664490	G	GAAACGCCAGCCAGGC	YPO2372	anmK	anhydro-N-acetylmuramic acid kinase	FALSE	FALSE	chromosome
NC_003143.1_2666750	GA	G	YPO2374	slyA	transcriptional regulator SlyA	FALSE	FALSE	chromosome
NC_003143.1_2666754	T	TC	YPO2374	slyA	transcriptional regulator SlyA	FALSE	FALSE	chromosome
NC_003143.1_2666926	TTG	T	YPO2374	slyA	transcriptional regulator SlyA	FALSE	FALSE	chromosome
NC_003143.1_2669403	G	GT	YPO2377	NA	cell division protein	FALSE	FALSE	chromosome
NC_003143.1_2672566	TG	T	YPO2379	NA	N-ethylmaleimide reductase	FALSE	FALSE	chromosome
NC_003143.1_2679552	GTAAAAACTGTTTGTTAT	G	YPO2385	NA	hypothetical protein	FALSE	TRUE	chromosome
NC_003143.1_2680779	GA	G	-------	-------	-------	-------	TRUE	chromosome
NC_003143.1_2681772	C	CGGCGATATCAT	YPO2387	purR	DNA-binding transcriptional repressor PurR	FALSE	FALSE	chromosome
NC_003143.1_2682144	GGCTATCAATTGTTT	G	-------	-------	-------	-------	TRUE	chromosome
NC_003143.1_2685584	TG	TGGG,TGG,T	YPO2390	cfa	cyclopropane fatty acyl phospholipid synthase	FALSE	TRUE	chromosome
NC_003143.1_2689158	CAACA	C	-------	-------	-------	-------	TRUE	chromosome
NC_003143.1_2689342	TA	T	-------	-------	-------	-------	TRUE	chromosome
NC_003143.1_2690697	CG	C	YPO2393	pykF	pyruvate kinase	FALSE	TRUE	chromosome
NC_003143.1_2691031	CT	C	-------	-------	-------	-------	FALSE	chromosome
NC_003143.1_2691154	CT	C	-------	-------	-------	-------	TRUE	chromosome
NC_003143.1_2694716	CGATGGTTGGCA	C	YPO2398	NA	murein L%2CD-transpeptidase	FALSE	FALSE	chromosome
NC_003143.1_2702243	G	GATAAGTGCCAGTGATAGAGAA	-------	-------	-------	-------	FALSE	chromosome
NC_003143.1_2702536	GC	G	YPO2406	NA	hypothetical protein	FALSE	FALSE	chromosome
NC_003143.1_2706482	GAACGGTTCTAACGCAAT	G	-------	-------	-------	-------	FALSE	chromosome
NC_003143.1_2707853	A	AT	-------	-------	-------	-------	FALSE	chromosome
NC_003143.1_2708127	AGCCAATTAATTGTTATGG	A	-------	-------	-------	-------	TRUE	chromosome
NC_003143.1_2708871	G	GC	YPO2409	ppsA	phosphoenolpyruvate synthase	FALSE	FALSE	chromosome
NC_003143.1_2710674	TCGATTAGTTATTACATCGC	T	-------	-------	-------	-------	TRUE	chromosome
NC_003143.1_2715086	CA	C	YPO2414	lplA	lipoate-protein ligase A	FALSE	TRUE	chromosome
NC_003143.1_2716943	GCC	G,GC	YPO2416	NA	4-amino-4-deoxy-L-arabinose-phospho-UDP flippase	FALSE	TRUE	chromosome
NC_003143.1_2723423	AC	A,ACC	YPO2422	NA	UDP-4-amino-4-deoxy-L-arabinose--oxoglutarate aminotransferase	FALSE	TRUE	chromosome
NC_003143.1_2726883	TAACGCTCTTTATTGCTAA	T	-------	-------	-------	-------	TRUE	chromosome
NC_003143.1_2737019	GT	G	-------	-------	-------	-------	TRUE	chromosome
NC_003143.1_2743096	C	CGT	YPO2444	NA	hypothetical protein	FALSE	FALSE	chromosome
NC_003143.1_2744321	CTATT	C	-------	-------	-------	-------	TRUE	chromosome
NC_003143.1_2745356	GATAGTGACAAAGGTAA	G,GATAGTGACAAAGGTAAATAGTGACAAAGGTAA	-------	-------	-------	-------	TRUE	chromosome
NC_003143.1_2746845	C	CA	-------	-------	-------	-------	FALSE	chromosome
NC_003143.1_2748783	CGCCTATTCCTCTGACAGAATCCGTATCAAT	C	YPO2449	NA	LuxR family transcriptional regulator	FALSE	TRUE	chromosome
NC_003143.1_2751020	TGCTCTTCCTGTGGCAGTTTCA	T	YPO2451	NA	hypothetical protein	FALSE	FALSE	chromosome
NC_003143.1_2755812	AGG	A,AG	-------	-------	-------	-------	TRUE	chromosome
NC_003143.1_2757261	A	ATACC	-------	-------	-------	-------	TRUE	chromosome
NC_003143.1_2758486	T	TG	YPO2459	NA	transporter protein	FALSE	FALSE	chromosome
NC_003143.1_2759368	GA	G	YPO2461	NA	oxidoreductase	FALSE	FALSE	chromosome
NC_003143.1_2764536	T	TAA,TA	-------	-------	-------	-------	TRUE	chromosome
NC_003143.1_2765783	CACCGCCGCCAT	C	YPO2467	NA	hypothetical protein	FALSE	FALSE	chromosome
NC_003143.1_2767319	GATCAACCACGC	G	YPO2467	NA	hypothetical protein	FALSE	FALSE	chromosome
NC_003143.1_2769381	C	CTCAATGCCTGAATCTCTGGCGTGATAGCT,CTCAATGCCT	YPO2469	NA	hypothetical protein	FALSE	FALSE	chromosome
NC_003143.1_2771694	TTC	T	-------	-------	-------	-------	TRUE	chromosome
NC_003143.1_2775466	A	AT	-------	-------	-------	-------	TRUE	chromosome
NC_003143.1_2777498	GT	GTT,G	YPO2475	NA	sugar ABC transporter permease	FALSE	TRUE	chromosome
NC_003143.1_2782532	T	TA	-------	-------	-------	-------	FALSE	chromosome
NC_003143.1_2783954	GTTA	G	YPO2481	NA	hypothetical protein	FALSE	FALSE	chromosome
NC_003143.1_2791888	TTGATAC	T	YPO2490	NA	hemolysin	FALSE	TRUE	chromosome
NC_003143.1_2792175	ACCACTGCTGGCC	A	YPO2490	NA	hemolysin	FALSE	FALSE	chromosome
NC_003143.1_2792514	CGCCTGCACCAACTGCCCG	C	YPO2490	NA	hemolysin	FALSE	TRUE	chromosome
NC_003143.1_2795796	G	GC	YPO2490	NA	hemolysin	FALSE	FALSE	chromosome
NC_003143.1_2796110	A	AGAGGGTGCCGCTTGAGAG	YPO2490	NA	hemolysin	FALSE	FALSE	chromosome
NC_003143.1_2796526	G	GC	YPO2490	NA	hemolysin	FALSE	FALSE	chromosome
NC_003143.1_2796580	TC	T,TCC	YPO2490	NA	hemolysin	FALSE	TRUE	chromosome
NC_003143.1_2797353	A	AT	YPO2490	NA	hemolysin	FALSE	FALSE	chromosome
NC_003143.1_2798616	T	TGATACGTTGA,TGATACGTTGAAGATTCTCC	YPO2491	NA	hemolysin activator protein	FALSE	FALSE	chromosome
NC_003143.1_2801749	TG	T	YPO2493	NA	dioxygenase subunit alpha	FALSE	FALSE	chromosome
NC_003143.1_2803834	GC	G	YPO2494	NA	transporter	FALSE	FALSE	chromosome
NC_003143.1_2810065	A	AG	YPO2500	rbsA	sugar transport system ATP-binding protein	FALSE	FALSE	chromosome
NC_003143.1_2811284	TC	T	YPO2501	rbsB	sugar binding protein	FALSE	TRUE	chromosome
NC_003143.1_2819598	G	GC	YPO2509	tam	trans-aconitate 2-methyltransferase	FALSE	FALSE	chromosome
NC_003143.1_2824678	TAATGTTCATTCAATGG	T	-------	-------	-------	-------	TRUE	chromosome
NC_003143.1_2826167	AGG	A,AG	-------	-------	-------	-------	TRUE	chromosome
NC_003143.1_2828227	GA	G	-------	-------	-------	-------	TRUE	chromosome
NC_003143.1_2830492	TA	T	YPO2521a	NA	hypothetical protein	FALSE	TRUE	chromosome
NC_003143.1_2832567	A	AG	YPO2523	menE	2-succinylbenzoate-CoA ligase	FALSE	TRUE	chromosome
NC_003143.1_2834505	AG	A	YPO2525	menB	1%2C4-dihydroxy-2-naphthoyl-CoA synthase	FALSE	TRUE	chromosome
NC_003143.1_2835846	A	ATCT	YPO2526	NA	acyl-CoA thioester hydrolase	FALSE	FALSE	chromosome
NC_003143.1_2837124	TC	T	YPO2527	menD	2-succinyl-5-enolpyruvyl-6-hydroxy-3-cyclohexene-1-carboxylate synthase	FALSE	TRUE	chromosome
NC_003143.1_2837567	TG	T	YPO2527	menD	2-succinyl-5-enolpyruvyl-6-hydroxy-3-cyclohexene-1-carboxylate synthase	FALSE	FALSE	chromosome
NC_003143.1_2839479	TCTACCTTCCAAATCA	T	-------	-------	-------	-------	TRUE	chromosome
NC_003143.1_2841504	AC	A	-------	-------	-------	-------	FALSE	chromosome
NC_003143.1_2842601	GCAC	G	YPO2533	edd	phosphogluconate dehydratase	FALSE	TRUE	chromosome
NC_003143.1_2844311	GT	G	YPO2534	NA	hypothetical protein	FALSE	FALSE	chromosome
NC_003143.1_2844508	AT	A	YPO2534	NA	hypothetical protein	FALSE	FALSE	chromosome
NC_003143.1_2844856	TC	T	YPO2535	NA	sugar transporter	FALSE	TRUE	chromosome
NC_003143.1_2850383	AG	A	YPO2538	NA	lipoprotein	FALSE	FALSE	chromosome
NC_003143.1_2852761	GTGAATAGCGGTGCTGAA	G	YPO2540	gntV	thermosensitive gluconokinase	FALSE	FALSE	chromosome
NC_003143.1_2853014	C	CG,CGCAGAGCCAGTAATTAATA	YPO2541	NA	hypothetical protein	FALSE	FALSE	chromosome
NC_003143.1_2853016	A	AGAGC	YPO2541	NA	hypothetical protein	FALSE	FALSE	chromosome
NC_003143.1_2853056	GATATTC	G	YPO2541	NA	hypothetical protein	FALSE	TRUE	chromosome
NC_003143.1_2853522	G	GCTGTCTGTCTCTACTCT	-------	-------	-------	-------	TRUE	chromosome
NC_003143.1_2854156	A	AT	YPO2542	NA	hypothetical protein	FALSE	TRUE	chromosome
NC_003143.1_2857700	AC	A	YPO2544	nuoM	NADH dehydrogenase subunit M	FALSE	TRUE	chromosome
NC_003143.1_2859278	GC	G	YPO2545	nuoL	NADH dehydrogenase subunit L	FALSE	TRUE	chromosome
NC_003143.1_2870936	GA	G,GAA	-------	-------	-------	-------	TRUE	chromosome
NC_003143.1_2872311	GT	G	-------	-------	-------	-------	TRUE	chromosome
NC_003143.1_2877395	CG	C	YPO2562	NA	phosphatase	FALSE	FALSE	chromosome
NC_003143.1_2877628	GC	G	YPO2562	NA	phosphatase	FALSE	FALSE	chromosome
NC_003143.1_2878785	GGCTTTAAACT	G	-------	-------	-------	-------	TRUE	chromosome
NC_003143.1_2878827	TAGAAATAG	TAGAAATAGAGAAATAG,TAGAAACAGAGAAATAGAGAAATAGAGAAATAG,T	-------	-------	-------	-------	TRUE	chromosome
NC_003143.1_2882139	AATCTGGAAGTC	A	YPO2567	pta	phosphate acetyltransferase	FALSE	FALSE	chromosome
NC_003143.1_2883394	C	CTGTCAACGACGGATGAAAAGTGAT	-------	-------	-------	-------	FALSE	chromosome
NC_003143.1_2883468	T	TGTGCCC	-------	-------	-------	-------	FALSE	chromosome
NC_003143.1_2884610	AACGCGATACCGGCCATATC	A	-------	-------	-------	-------	FALSE	chromosome
NC_003143.1_2885764	GATAAGAAAGCCA	G	YPO2569a	NA	PTS system transporter subunit IIB	FALSE	FALSE	chromosome
NC_003143.1_2888264	C	CATCCTGATT	YPO2573	NA	hypothetical protein	FALSE	TRUE	chromosome
NC_003143.1_2895210	TA	T	-------	-------	-------	-------	TRUE	chromosome
NC_003143.1_2895494	C	CCCAG	-------	-------	-------	-------	FALSE	chromosome
NC_003143.1_2896593	T	TTAATACCTCAGTCATC	-------	-------	-------	-------	TRUE	chromosome
NC_003143.1_2896696	A	ATTTAT	-------	-------	-------	-------	FALSE	chromosome
NC_003143.1_2898278	CATTCTCTATG	C	YPO2577	NA	aldehyde dehydrogenase	FALSE	FALSE	chromosome
NC_003143.1_2899343	AAACTG	A	YPO2578	NA	3D-(3%2C5/4)-trihydroxycyclohexane-1%2C2-dione acylhydrolase (decyclizing)	FALSE	FALSE	chromosome
NC_003143.1_2899644	CG	C	YPO2578	NA	3D-(3%2C5/4)-trihydroxycyclohexane-1%2C2-dione acylhydrolase (decyclizing)	FALSE	FALSE	chromosome
NC_003143.1_2901015	GC	G	YPO2579	NA	NA	TRUE	TRUE	chromosome
NC_003143.1_2901550	CCGACCTTACAGCATCTAT	C	-------	-------	-------	-------	TRUE	chromosome
NC_003143.1_2901579	GCATCTATCGATCTTACAA	G	-------	-------	-------	-------	TRUE	chromosome
NC_003143.1_2906413	A	AG	-------	-------	-------	-------	TRUE	chromosome
NC_003143.1_2908426	GAACGGCGGTTGAACCAAA	G	-------	-------	-------	-------	FALSE	chromosome
NC_003143.1_2908505	TATTGTTCGAAAAATAGAC	T	-------	-------	-------	-------	TRUE	chromosome
NC_003143.1_2910330	C	CA	-------	-------	-------	-------	TRUE	chromosome
NC_003143.1_2910632	A	ATCACGCTCACGCTCACGC	-------	-------	-------	-------	FALSE	chromosome
NC_003143.1_2916162	CATCAACGACT	C	-------	-------	-------	-------	TRUE	chromosome
NC_003143.1_2916169	G	GACTATCACCA	-------	-------	-------	-------	TRUE	chromosome
NC_003143.1_2916179	AACTATCACCAACTATCACCGACTATCACCG	A,AACTATCACCG	-------	-------	-------	-------	TRUE	chromosome
NC_003143.1_2916749	C	CA	YPO2594	NA	NA	TRUE	FALSE	chromosome
NC_003143.1_2918858	T	TCCCA	YPO2597	tatE	twin-arginine translocation protein TatA	FALSE	FALSE	chromosome
NC_003143.1_2918958	A	AG	-------	-------	-------	-------	FALSE	chromosome
NC_003143.1_2921953	AC	A	YPO2601	dacA	D-alanyl-D-alanine carboxypeptidase fraction A	FALSE	FALSE	chromosome
NC_003143.1_2925477	G	GTCTTAACGTAACCTA	-------	-------	-------	-------	TRUE	chromosome
NC_003143.1_2925561	GTCTGCTTCAACTAA	G	-------	-------	-------	-------	TRUE	chromosome
NC_003143.1_2935334	GATAACCAGTC	G	YPO2613	gltK	glutamate/aspartate transport system permease	FALSE	FALSE	chromosome
NC_003143.1_2936064	GC	G	YPO2614	gltJ	glutamate/aspartate transport system permease	FALSE	FALSE	chromosome
NC_003143.1_2938052	AG	A	-------	-------	-------	-------	FALSE	chromosome
NC_003143.1_2940533	CA	C	YPO2617	ybeX	hypothetical protein	FALSE	FALSE	chromosome
NC_003143.1_2945953	TTTGAGCGTCAACAACC	T	-------	-------	-------	-------	TRUE	chromosome
NC_003143.1_2949266	AGCCGTG	A	YPO2624	nagD	UMP phosphatase	FALSE	TRUE	chromosome
NC_003143.1_2953129	ATT	ATTT,AT,A	-------	-------	-------	-------	TRUE	chromosome
NC_003143.1_2953136	TC	T	-------	-------	-------	-------	FALSE	chromosome
NC_003143.1_2973843	TACGC	T	YPO2646	proW	glycine betaine transporter membrane protein	FALSE	FALSE	chromosome
NC_003143.1_2973848	TATTGCTTC	T	YPO2646	proW	glycine betaine transporter membrane protein	FALSE	FALSE	chromosome
NC_003143.1_2975999	ACCG	A	YPO2648	nrdF	ribonucleotide-diphosphate reductase subunit beta	FALSE	FALSE	chromosome
NC_003143.1_2976575	TG	T	YPO2648	nrdF	ribonucleotide-diphosphate reductase subunit beta	FALSE	FALSE	chromosome
NC_003143.1_2979328	GC	G	YPO2650	nrdI	ribonucleotide reductase stimulatory protein	FALSE	TRUE	chromosome
NC_003143.1_2979878	T	TA	-------	-------	-------	-------	FALSE	chromosome
NC_003143.1_2980080	GCTAGATCAAAACATTGA	G,GCTAGATCAAAACATTGACTAGATCAAAACATTGA	-------	-------	-------	-------	TRUE	chromosome
NC_003143.1_2980942	AATT	A	-------	-------	-------	-------	FALSE	chromosome
NC_003143.1_2982066	GATAAGTTATTAAATTGCT	GATAAGTTATTAAATTGCTATAAGTTATTAAATTGCT,G	-------	-------	-------	-------	TRUE	chromosome
NC_003143.1_2987645	TATGCACAGGCGCAGG	T	YPO2661	NA	hypothetical protein	FALSE	FALSE	chromosome
NC_003143.1_2988386	TGATTTTACGTGCCGA	T	YPO2662	NA	binding-protein-dependent transport protein	FALSE	FALSE	chromosome
NC_003143.1_2990198	CAATGGTAAAAACGGGTT	C	YPO2664	NA	transport ATPase	FALSE	TRUE	chromosome
NC_003143.1_2990236	GCTAAAAATAGGTTAATA	G	-------	-------	-------	-------	TRUE	chromosome
NC_003143.1_2992458	TG	T	YPO2667	ureC	urease subunit alpha	FALSE	FALSE	chromosome
NC_003143.1_2994983	TGACCAC	T	YPO2668	ureE	urease accessory protein UreE	FALSE	TRUE	chromosome
NC_003143.1_2999985	GTTACATATTGAACTTGTTA	G,GTTACATATTGAACTTGTTATTACATATTGAACTTGTTA	-------	-------	-------	-------	TRUE	chromosome
NC_003143.1_3004520	GC	G	YPO2679	celB	PTS system N%2CN'-diacetylchitobiose-specific transporter subunit IIC	FALSE	FALSE	chromosome
NC_003143.1_3005352	ATTATTGCCATCT	A	YPO2679	celB	PTS system N%2CN'-diacetylchitobiose-specific transporter subunit IIC	FALSE	FALSE	chromosome
NC_003143.1_3010752	T	TG	YPO2686	pgm	phosphoglucomutase	FALSE	TRUE	chromosome
NC_003143.1_3013476	CGAATTATTTAGAGTAATGTTT	C	-------	-------	-------	-------	FALSE	chromosome
NC_003143.1_3015425	C	CG	YPO2689	kdpD	sensor protein KdpD	FALSE	FALSE	chromosome
NC_003143.1_3018542	AGTTTTGCGCC	A	YPO2691	kdpB	potassium-transporting ATPase subunit B	FALSE	TRUE	chromosome
NC_003143.1_3021926	TTCTGATGACCAAAGTA	T	-------	-------	-------	-------	TRUE	chromosome
NC_003143.1_3021943	T	TCTGATGACCAAGTAC	-------	-------	-------	-------	TRUE	chromosome
NC_003143.1_3021958	C	CCTGATGATCAAGTAT	-------	-------	-------	-------	TRUE	chromosome
NC_003143.1_3022504	TACAGGATTAAGTATTAAGTTACGC	T	-------	-------	-------	-------	FALSE	chromosome
NC_003143.1_3023951	ACAGCAG	A	YPO2695	phrB	deoxyribodipyrimidine photolyase	FALSE	FALSE	chromosome
NC_003143.1_3029128	T	TG	YPO2701	NA	hypothetical protein	FALSE	FALSE	chromosome
NC_003143.1_3032312	TTA	T	-------	-------	-------	-------	TRUE	chromosome
NC_003143.1_3035243	CACGGCCAGT	C	YPO2708	srmB	ATP-dependent RNA helicase SrmB	FALSE	TRUE	chromosome
NC_003143.1_3036165	CGCCGAAGCCTGGATA	C	YPO2708	srmB	ATP-dependent RNA helicase SrmB	FALSE	FALSE	chromosome
NC_003143.1_3036221	TC	T	YPO2708	srmB	ATP-dependent RNA helicase SrmB	FALSE	FALSE	chromosome
NC_003143.1_3036633	T	TG	YPO2709	NA	hypothetical protein	FALSE	FALSE	chromosome
NC_003143.1_3054076	TA	T,TAA	YPO2724	NA	hypothetical protein	FALSE	TRUE	chromosome
NC_003143.1_3054564	CG	C	YPO2724	NA	hypothetical protein	FALSE	FALSE	chromosome
NC_003143.1_3057954	GACATCGCCACCGGATCCA	G	YPO2725	NA	hypothetical protein	FALSE	FALSE	chromosome
NC_003143.1_3059708	GA	G	YPO2726	NA	hypothetical protein	FALSE	TRUE	chromosome
NC_003143.1_3060581	A	ATTTGAGATAGATTGTG	YPO2727	NA	hypothetical protein	FALSE	TRUE	chromosome
NC_003143.1_3060587	G	GATAGATTGTATTTGAA	YPO2727	NA	hypothetical protein	FALSE	TRUE	chromosome
NC_003143.1_3060597	A	ATTTGAAATAGATTGTG	YPO2727	NA	hypothetical protein	FALSE	TRUE	chromosome
NC_003143.1_3061558	G	GGATAATAAGATCTTCCAA	-------	-------	-------	-------	FALSE	chromosome
NC_003143.1_3062339	GCCGCCA	G	YPO2731	NA	hypothetical protein	FALSE	TRUE	chromosome
NC_003143.1_3064209	ATG	A	YPO2731	NA	hypothetical protein	FALSE	FALSE	chromosome
NC_003143.1_3064257	GC	G	YPO2731	NA	hypothetical protein	FALSE	FALSE	chromosome
NC_003143.1_3068762	TCAAGCACCGTTACAA	T	YPO2737	ccmD	heme exporter protein D	FALSE	TRUE	chromosome
NC_003143.1_3071704	TG	T	YPO2740	ccmG	thiol:disulfide interchange protein DsbE	FALSE	FALSE	chromosome
NC_003143.1_3071830	AG	A	YPO2740	ccmG	thiol:disulfide interchange protein DsbE	FALSE	TRUE	chromosome
NC_003143.1_3072288	TATTACAAAATAACGC	T	YPO2741	ccmH	cytochrome c-type biogenesis protein	FALSE	TRUE	chromosome
NC_003143.1_3080316	GAAC	G	YPO2747	fadJ	multifunctional fatty acid oxidation complex subunit alpha	FALSE	TRUE	chromosome
NC_003143.1_3080386	GC	G	-------	-------	-------	-------	TRUE	chromosome
NC_003143.1_3080404	GTGACCTGTTTTGTGA	G	-------	-------	-------	-------	TRUE	chromosome
NC_003143.1_3081573	G	GACTTATT	-------	-------	-------	-------	TRUE	chromosome
NC_003143.1_3081801	TACTCTTCTAATTCAATCAAGTACCGTC	T	-------	-------	-------	-------	TRUE	chromosome
NC_003143.1_3083468	GC	G	YPO2750	NA	N5-glutamine S-adenosyl-L-methionine-dependent methyltransferase	FALSE	FALSE	chromosome
NC_003143.1_3090708	A	AAATGGC	YPO2757	fabB	3-oxoacyl-ACP synthase	FALSE	TRUE	chromosome
NC_003143.1_3092953	CAAATT	C	-------	-------	-------	-------	TRUE	chromosome
NC_003143.1_3093768	C	CTTTTTGTA	-------	-------	-------	-------	TRUE	chromosome
NC_003143.1_3095144	T	TA	-------	-------	-------	-------	FALSE	chromosome
NC_003143.1_3096213	CCGAAATTAAGACAGTCATCAG	C	-------	-------	-------	-------	TRUE	chromosome
NC_003143.1_3100003	CGCCTCCGGCAGCGAT	C	YPO2765	asd	semialdehyde dehydrogenase	FALSE	FALSE	chromosome
NC_003143.1_3100412	A	AT	YPO2766	truA	tRNA pseudouridine synthase A	FALSE	FALSE	chromosome
NC_003143.1_3105419	GATTGTACTGTCTTAA	G	-------	-------	-------	-------	TRUE	chromosome
NC_003143.1_3105438	GTACTGTCTTAAATTGT	G	-------	-------	-------	-------	TRUE	chromosome
NC_003143.1_3108575	TTCATTGCCCTCATTAACCGATTCATTGACC	T,TTCATTGCCCTCATTAACCGATTCATTGACCTCATTGCCCTCATTAACCGATTCATTGACC	-------	-------	-------	-------	TRUE	chromosome
NC_003143.1_3108582	CCCTCATTAACCGATTCATTGA	C	-------	-------	-------	-------	TRUE	chromosome
NC_003143.1_3108612	CCCTCATTGACACATTCAATCA	C	-------	-------	-------	-------	TRUE	chromosome
NC_003143.1_3109969	CCACAGAT	C	-------	-------	-------	-------	TRUE	chromosome
NC_003143.1_3112221	CTAATGGATAGTTGTAT	C	-------	-------	-------	-------	TRUE	chromosome
NC_003143.1_3112257	AG	A	-------	-------	-------	-------	FALSE	chromosome
NC_003143.1_3112546	AG	A	YPO2778	NA	hypothetical protein	FALSE	FALSE	chromosome
NC_003143.1_3114523	CT	C	YPO2780	NA	phosphodiesterase	FALSE	FALSE	chromosome
NC_003143.1_3114745	T	TC	YPO2780	NA	phosphodiesterase	FALSE	FALSE	chromosome
NC_003143.1_3117233	GA	G	-------	-------	-------	-------	FALSE	chromosome
NC_003143.1_3117240	GCTCTTTCATGGCTTTCT	G	-------	-------	-------	-------	FALSE	chromosome
NC_003143.1_3121857	T	TG	-------	-------	-------	-------	FALSE	chromosome
NC_003143.1_3122129	TTTTC	T	YPO2790	NA	hypothetical protein	FALSE	TRUE	chromosome
NC_003143.1_3127224	TA	T	-------	-------	-------	-------	TRUE	chromosome
NC_003143.1_3129958	TA	T	-------	-------	-------	-------	TRUE	chromosome
NC_003143.1_3130009	GTTCATTACTTATTACTT	G	-------	-------	-------	-------	FALSE	chromosome
NC_003143.1_3130022	TACTTTTCATCATTTATC	T	-------	-------	-------	-------	TRUE	chromosome
NC_003143.1_3132284	TG	T	YPO2801	NA	hypothetical protein	FALSE	TRUE	chromosome
NC_003143.1_3137387	GGTCAGTCATCGGGGTATTTTT	G	-------	-------	-------	-------	FALSE	chromosome
NC_003143.1_3139353	TG	T	YPO2806	NA	aldo/keto reductase	FALSE	FALSE	chromosome
NC_003143.1_3140430	T	TTCCCCTACA,TTCCCCTACAGGATTC	-------	-------	-------	-------	FALSE	chromosome
NC_003143.1_3144118	TATTTTGCCGCA	T	YPO2813	ynbD	dual specificity phosphatase	FALSE	FALSE	chromosome
NC_003143.1_3146832	CT	C	YPO2815	NA	acyltransferase	FALSE	TRUE	chromosome
NC_003143.1_3150308	AC	A	YPO2821	NA	NA	TRUE	FALSE	chromosome
NC_003143.1_3151937	G	GT	-------	-------	-------	-------	TRUE	chromosome
NC_003143.1_3158807	GTTGTAACGACTGAT	G,GTTGTAACGACTGATTTGTAACGACTGAT	-------	-------	-------	-------	TRUE	chromosome
NC_003143.1_3161441	GCCCGTGTTTATAAGA	GCCCGTGTTTATAAGACCCGTGTTTATAAGA,G	YPO2834	pstA	phosphate transporter permease	FALSE	TRUE	chromosome
NC_003143.1_3161832	AG	A	YPO2835	pstC	phosphate transporter permease	FALSE	FALSE	chromosome
NC_003143.1_3168927	T	TG	YPO2839	mgtE	divalent cation transport protein	FALSE	TRUE	chromosome
NC_003143.1_3173708	CT	C	YPO2843	NA	transport system periplasmic protein	FALSE	TRUE	chromosome
NC_003143.1_3184653	TCGCAATGCGGGGATGTC	T	YPO2849	yegO	multidrug efflux system subunit MdtC	FALSE	FALSE	chromosome
NC_003143.1_3185759	CG	C	YPO2849	yegO	multidrug efflux system subunit MdtC	FALSE	FALSE	chromosome
NC_003143.1_3189485	AG	AGGG,AGG,A	YPO2851	baeS	NA	TRUE	TRUE	chromosome
NC_003143.1_3193476	TA	T	YPO2856	NA	lipid kinase	FALSE	FALSE	chromosome
NC_003143.1_3194302	C	CAGATAAAAATGAAACAGAGT	-------	-------	-------	-------	FALSE	chromosome
NC_003143.1_3194844	AG	A	YPO2857	NA	hypothetical protein	FALSE	FALSE	chromosome
NC_003143.1_3195330	TG	T	YPO2858	NA	hypothetical protein	FALSE	FALSE	chromosome
NC_003143.1_3198225	A	AGGAAATAAGGTTACTAATC	YPO2861	NA	NA	TRUE	FALSE	chromosome
NC_003143.1_3199540	CTACTAATCCTGTGGCGCGG	C,CGTGGCGCGG	-------	-------	-------	-------	FALSE	chromosome
NC_003143.1_3199553	GGCGCGGGTGT	G	YPO2863	NA	hypothetical protein	FALSE	FALSE	chromosome
NC_003143.1_3202516	TA	T	-------	-------	-------	-------	FALSE	chromosome
NC_003143.1_3203260	T	TTTTGCTATTTTCAATCGTTA	-------	-------	-------	-------	FALSE	chromosome
NC_003143.1_3208303	C	CAGTAAAATCA	-------	-------	-------	-------	FALSE	chromosome
NC_003143.1_3216326	GC	G	YPO2880	yfgA	cytoskeletal protein RodZ	FALSE	FALSE	chromosome
NC_003143.1_3220089	TA	T	-------	-------	-------	-------	TRUE	chromosome
NC_003143.1_3223539	AATGTAG	A	YPO2886	yapA	autotransporter protein	FALSE	TRUE	chromosome
NC_003143.1_3223972	CA	C	YPO2886	yapA	autotransporter protein	FALSE	TRUE	chromosome
NC_003143.1_3226321	CGAACCT	C	YPO2886	yapA	autotransporter protein	FALSE	TRUE	chromosome
NC_003143.1_3228506	AAAG	A	YPO2887	yapB	NA	TRUE	TRUE	chromosome
NC_003143.1_3232973	CTATCATCAATAGCATGTT	C	YPO2888	NA	enhanced serine sensitivity protein SseB	FALSE	FALSE	chromosome
NC_003143.1_3236828	GCTGTTGACCTGCTATTAA	G	YPO2892	hscA	chaperone protein HscA	FALSE	TRUE	chromosome
NC_003143.1_3236874	TGCTATTAACTGTTCATCG	T,TGCTATTAACTGTTCATCGGCTATTAACTGTTCATCG	YPO2892	hscA	chaperone protein HscA	FALSE	TRUE	chromosome
NC_003143.1_3236897	TTAACTGTTCATCGGC	T	YPO2892	hscA	chaperone protein HscA	FALSE	TRUE	chromosome
NC_003143.1_3240681	AGCATGGCGGTTACG	A	YPO2897	NA	DNA-binding transcriptional regulator IscR	FALSE	FALSE	chromosome
NC_003143.1_3241127	GCCTCTT	G	YPO2898	NA	SpoU family rRNA methylase	FALSE	TRUE	chromosome
NC_003143.1_3245600	GCTCTGCGACGATCAA	G	YPO2903	NA	stationary phase inducible protein CsiE	FALSE	TRUE	chromosome
NC_003143.1_3245620	ACGACAATCAACTTTG	ACGACAATCAACTTTGCGACAATCAACTTTGCGACAATCAACTTTG,ACGACAATCAACTTTGCGACAATCAACTTTG,A	YPO2903	NA	stationary phase inducible protein CsiE	FALSE	TRUE	chromosome
NC_003143.1_3247918	A	ACGGTGATTGTTTGAAACG	-------	-------	-------	-------	TRUE	chromosome
NC_003143.1_3248004	G	GC	-------	-------	-------	-------	FALSE	chromosome
NC_003143.1_3248090	TA	T	YPO2905	ail	attachment invasion locus protein	FALSE	FALSE	chromosome
NC_003143.1_3248092	AC	A	YPO2905	ail	attachment invasion locus protein	FALSE	FALSE	chromosome
NC_003143.1_3248221	T	TCTA	YPO2905	ail	attachment invasion locus protein	FALSE	FALSE	chromosome
NC_003143.1_3248486	A	AACTTGTACCCATCTTCCTTG	YPO2905	ail	attachment invasion locus protein	FALSE	FALSE	chromosome
NC_003143.1_3250597	TC	T	-------	-------	-------	-------	FALSE	chromosome
NC_003143.1_3253054	CA	C	YPO2909	NA	NA	TRUE	TRUE	chromosome
NC_003143.1_3257231	AGCTTCTGTTGGTTTG	A	YPO2915	NA	hypothetical protein	FALSE	FALSE	chromosome
NC_003143.1_3257234	TTCTGTTGGTTTGGTG	TTCTGTTGGTTTGGTGTCTGTTGGTTTGGTG,T	YPO2915	NA	hypothetical protein	FALSE	TRUE	chromosome
NC_003143.1_3261350	GCGTTCATTGATGCAAA	G	-------	-------	-------	-------	TRUE	chromosome
NC_003143.1_3269615	CATTATCAGCAGGCAAACT	C	YPO2923	NA	tRNA-specific adenosine deaminase	FALSE	TRUE	chromosome
NC_003143.1_3270225	GC	GCC,G	YPO2924	yfhB	hypothetical protein	FALSE	TRUE	chromosome
NC_003143.1_3271648	T	TC	-------	-------	-------	-------	FALSE	chromosome
NC_003143.1_3279521	TTCATACTTAGCCTAATTAAAA	T	YPO2935	NA	hypothetical protein	FALSE	TRUE	chromosome
NC_003143.1_3285966	C	CTT	-------	-------	-------	-------	FALSE	chromosome
NC_003143.1_3288009	AG	A	YPO2944	NA	pili chaperone protein	FALSE	TRUE	chromosome
NC_003143.1_3295293	TGGGGA	T	YPO2948	NA	hypothetical protein	FALSE	FALSE	chromosome
NC_003143.1_3296783	G	GTGTCAACGACGGATGAAA	YPO2949	NA	hypothetical protein	FALSE	FALSE	chromosome
NC_003143.1_3298446	C	CG	YPO2951	NA	hypothetical protein	FALSE	TRUE	chromosome
NC_003143.1_3299737	C	CCTGAGGCCAATATAGTAT	YPO2952	NA	hypothetical protein	FALSE	TRUE	chromosome
NC_003143.1_3304312	A	AACTGCCAT	YPO2957	mltB	murein hydrolase B	FALSE	TRUE	chromosome
NC_003143.1_3307340	TG	TGG,T	YPO2959	sfuB	iron ABC transporter permease	FALSE	TRUE	chromosome
NC_003143.1_3308431	CGCACCGCCATTGTCG	C	YPO2960	sfuC	iron(III)-transport ATP-binding protein	FALSE	FALSE	chromosome
NC_003143.1_3309189	A	ACGGC	YPO2960	sfuC	iron(III)-transport ATP-binding protein	FALSE	FALSE	chromosome
NC_003143.1_3312496	G	GAATTA	-------	-------	-------	-------	TRUE	chromosome
NC_003143.1_3313228	TG	T	YPO2965	dmsA	dimethyl sulfoxide reductase subunit A	FALSE	FALSE	chromosome
NC_003143.1_3319368	AGG	A	YPO2971	NA	lipoprotein	FALSE	FALSE	chromosome
NC_003143.1_3319398	C	CTT	YPO2971	NA	lipoprotein	FALSE	FALSE	chromosome
NC_003143.1_3321694	TG	T	YPO2974	NA	B-type cytochrome	FALSE	FALSE	chromosome
NC_003143.1_3325166	GC	G	YPO2977	glk	glucokinase	FALSE	FALSE	chromosome
NC_003143.1_3326887	G	GT	YPO2979	NA	LysR family transcriptional regulator	FALSE	FALSE	chromosome
NC_003143.1_3327243	G	GTC	YPO2979	NA	LysR family transcriptional regulator	FALSE	FALSE	chromosome
NC_003143.1_3327448	GC	G	YPO2979	NA	LysR family transcriptional regulator	FALSE	FALSE	chromosome
NC_003143.1_3327486	C	CA	YPO2979	NA	LysR family transcriptional regulator	FALSE	FALSE	chromosome
NC_003143.1_3327531	CG	C	YPO2979	NA	LysR family transcriptional regulator	FALSE	FALSE	chromosome
NC_003143.1_3327540	CTGGCTAT	CTGGCTATTGGCTAT,C	YPO2979	NA	LysR family transcriptional regulator	FALSE	TRUE	chromosome
NC_003143.1_3328094	A	AG	YPO2980	NA	ion channel protein	FALSE	FALSE	chromosome
NC_003143.1_3329950	TC	T	YPO2982	mntH	manganese transport protein MntH	FALSE	TRUE	chromosome
NC_003143.1_3330848	A	AATCATTTATAACTACC	-------	-------	-------	-------	FALSE	chromosome
NC_003143.1_3332107	CGGTATCGTCGCCG	C	YPO2983	cru	nucleoside permease	FALSE	FALSE	chromosome
NC_003143.1_3336528	T	TGTTCATAAACAAATG	YPO2986	NA	hypothetical protein	FALSE	TRUE	chromosome
NC_003143.1_3342649	GT	G	YPO2992	cysK	cysteine synthase A	FALSE	FALSE	chromosome
NC_003143.1_3342895	CA	C	-------	-------	-------	-------	TRUE	chromosome
NC_003143.1_3343257	GCTAATTGTTAGCAAAA	G	-------	-------	-------	-------	TRUE	chromosome
NC_003143.1_3346003	A	AACGGCGCTCAAGGGCGCCGT	-------	-------	-------	-------	FALSE	chromosome
NC_003143.1_3348817	TA	T	YPO2998	NA	two-component system response regulator	FALSE	FALSE	chromosome
NC_003143.1_3348865	G	GATC	YPO2998	NA	two-component system response regulator	FALSE	TRUE	chromosome
NC_003143.1_3350744	C	CG	YPO3000	NA	ABC transporter ATP-binding protein	FALSE	FALSE	chromosome
NC_003143.1_3353029	T	TC	YPO3001	NA	pyridine nucleotide-disulphide oxidoreductase	FALSE	TRUE	chromosome
NC_003143.1_3356490	C	CACCATA	YPO3004	NA	hypothetical protein	FALSE	FALSE	chromosome
NC_003143.1_3363190	GC	G	-------	-------	-------	-------	TRUE	chromosome
NC_003143.1_3367198	C	CTAT	YPO3013	cysW	sulfate/thiosulfate transporter permease	FALSE	FALSE	chromosome
NC_003143.1_3367301	ACGGATAGAAC	A	YPO3013	cysW	sulfate/thiosulfate transporter permease	FALSE	FALSE	chromosome
NC_003143.1_3367318	CCACCGAGACCG	C	YPO3013	cysW	sulfate/thiosulfate transporter permease	FALSE	FALSE	chromosome
NC_003143.1_3367546	CG	C	YPO3013	cysW	sulfate/thiosulfate transporter permease	FALSE	FALSE	chromosome
NC_003143.1_3371965	TAAGAGA	T	-------	-------	-------	-------	TRUE	chromosome
NC_003143.1_3373303	TA	T	YPO3018	NA	hypothetical protein	FALSE	TRUE	chromosome
NC_003143.1_3375624	GC	G	YPO3021	NA	NA	TRUE	TRUE	chromosome
NC_003143.1_3379461	A	AC	YPO3026	yfeY	hypothetical protein	FALSE	FALSE	chromosome
NC_003143.1_3380335	AG	A	YPO3027	ygiW	hypothetical protein	FALSE	FALSE	chromosome
NC_003143.1_3385003	G	GACAGTACAAAA	-------	-------	-------	-------	FALSE	chromosome
NC_003143.1_3385019	AG	A	-------	-------	-------	-------	FALSE	chromosome
NC_003143.1_3386827	CAGTGGGCTAT	C	YPO3034	maeB	malic enzyme	FALSE	FALSE	chromosome
NC_003143.1_3387536	TCTTCCC	T	YPO3034	maeB	malic enzyme	FALSE	TRUE	chromosome
NC_003143.1_3392091	ATGT	A	YPO3038	napA	nitrate reductase catalytic subunit	FALSE	TRUE	chromosome
NC_003143.1_3394332	C	CATGCGT	-------	-------	-------	-------	TRUE	chromosome
NC_003143.1_3397249	TG	T	YPO3043	NA	aminoglycoside/multidrug efflux system	FALSE	FALSE	chromosome
NC_003143.1_3399433	AG	A	YPO3043	NA	aminoglycoside/multidrug efflux system	FALSE	FALSE	chromosome
NC_003143.1_3401580	CAACCAT	C,CAACCATAACCAT	-------	-------	-------	-------	TRUE	chromosome
NC_003143.1_3402077	A	AT	YPO3046	NA	sulfatase modifier protein	FALSE	TRUE	chromosome
NC_003143.1_3407081	GATAACAA	G	YPO3049	NA	binding protein-dependent transporter inner membrane protein	FALSE	TRUE	chromosome
NC_003143.1_3409512	TC	T	-------	-------	-------	-------	FALSE	chromosome
NC_003143.1_3409759	T	TGCACTG	YPO3051	NA	hypothetical protein	FALSE	FALSE	chromosome
NC_003143.1_3413093	T	TC	YPO3056	NA	acetyltransferase	FALSE	FALSE	chromosome
NC_003143.1_3420673	T	TC	YPO3063	gcvR	glycine cleavage system transcriptional repressor	FALSE	FALSE	chromosome
NC_003143.1_3422015	AAAT	A	YPO3065	NA	hypothetical protein	FALSE	TRUE	chromosome
NC_003143.1_3423252	CGAGTTGATATTGTTGCA	C,CGAGTTGATATTGTTGCAGAGTTGATATTGTTGCA	YPO3067	NA	hypothetical protein	FALSE	TRUE	chromosome
NC_003143.1_3424285	CCAAAA	C	YPO3068	perM	hypothetical protein	FALSE	FALSE	chromosome
NC_003143.1_3431459	ATAACCTCGATTACCACACAG	A	-------	-------	-------	-------	TRUE	chromosome
NC_003143.1_3434596	TC	T	YPO3078	ybbP	permease	FALSE	TRUE	chromosome
NC_003143.1_3437349	CAACGTACATGCAACTTGAA	C	-------	-------	-------	-------	TRUE	chromosome
NC_003143.1_3448090	TG	T	YPO3090	ushA	NA	TRUE	FALSE	chromosome
NC_003143.1_3448488	G	GTTCGGCATCCTGTAAATCGGA	YPO3090	ushA	NA	TRUE	FALSE	chromosome
NC_003143.1_3449522	TG	T	YPO3093	fsr	membrane efflux protein	FALSE	TRUE	chromosome
NC_003143.1_3450146	TG	T	YPO3093	fsr	membrane efflux protein	FALSE	FALSE	chromosome
NC_003143.1_3450898	AC	A	YPO3094	rosB	cation:proton antiport protein	FALSE	FALSE	chromosome
NC_003143.1_3451132	GGCC	G	YPO3094	rosB	cation:proton antiport protein	FALSE	TRUE	chromosome
NC_003143.1_3458394	TG	T	YPO3099	manC	mannose-1-phosphate guanylyltransferase	FALSE	FALSE	chromosome
NC_003143.1_3459494	T	TC,TCC	YPO3100	fcL	NA	TRUE	TRUE	chromosome
NC_003143.1_3471289	AC	A	YPO3114	ascB	NA	TRUE	FALSE	chromosome
NC_003143.1_3471468	GC	G	YPO3114	ascB	NA	TRUE	FALSE	chromosome
NC_003143.1_3475881	GT	G	-------	-------	-------	-------	TRUE	chromosome
NC_003143.1_3481030	CGCATGAACCTACACA	C	-------	-------	-------	-------	TRUE	chromosome
NC_003143.1_3481060	TA	T	-------	-------	-------	-------	FALSE	chromosome
NC_003143.1_3481694	TC	T	YPO3123	apt	adenine phosphoribosyltransferase	FALSE	TRUE	chromosome
NC_003143.1_3482239	GTTTCGATAAAAACAAAAA	G	-------	-------	-------	-------	TRUE	chromosome
NC_003143.1_3482322	A	AC	-------	-------	-------	-------	FALSE	chromosome
NC_003143.1_3485887	A	ACATTAG	-------	-------	-------	-------	FALSE	chromosome
NC_003143.1_3486020	G	GCAACATTAGCCTTTTAA	-------	-------	-------	-------	TRUE	chromosome
NC_003143.1_3486031	C	CTTTTAACAACAGTAGCT	-------	-------	-------	-------	TRUE	chromosome
NC_003143.1_3486825	T	TC	YPO3129	aefA	potassium efflux protein KefA	FALSE	TRUE	chromosome
NC_003143.1_3489617	AG	A	-------	-------	-------	-------	FALSE	chromosome
NC_003143.1_3490822	C	CG	-------	-------	-------	-------	TRUE	chromosome
NC_003143.1_3493472	AG	A	YPO3133	acrB	multidrug efflux protein	FALSE	FALSE	chromosome
NC_003143.1_3494646	TGCACCGGGTAAGA	T	YPO3133	acrB	multidrug efflux protein	FALSE	FALSE	chromosome
NC_003143.1_3503246	ATAAG	A,ATAAGTAAG	-------	-------	-------	-------	TRUE	chromosome
NC_003143.1_3503251	T	TG	-------	-------	-------	-------	FALSE	chromosome
NC_003143.1_3503252	A	AGTG,AAGTG	-------	-------	-------	-------	TRUE	chromosome
NC_003143.1_3507350	CA	C	YPO3146	NA	AsnC family transcriptional regulator	FALSE	FALSE	chromosome
NC_003143.1_3507851	T	TCGC	YPO3147	NA	pyridoxal-phosphate dependent protein	FALSE	FALSE	chromosome
NC_003143.1_3508704	C	CTTTCAG	-------	-------	-------	-------	TRUE	chromosome
NC_003143.1_3515933	A	AT	-------	-------	-------	-------	TRUE	chromosome
NC_003143.1_3515938	A	AGGCTCTGTTACCAGCCGCGCCCTAACAG	-------	-------	-------	-------	FALSE	chromosome
NC_003143.1_3516711	G	GC	YPO3155	lon	DNA-binding ATP-dependent protease La	FALSE	FALSE	chromosome
NC_003143.1_3526569	TACCAATGGGG	T	YPO3163	yfeN	hypothetical protein	FALSE	FALSE	chromosome
NC_003143.1_3535045	G	GA	-------	-------	-------	-------	TRUE	chromosome
NC_003143.1_3535871	AG	A	YPO3171	apbA	2-dehydropantoate 2-reductase	FALSE	FALSE	chromosome
NC_003143.1_3542383	GA	G	-------	-------	-------	-------	FALSE	chromosome
NC_003143.1_3542789	AG	A	YPO3179	pgpA	phosphatidylglycerophosphatase A	FALSE	FALSE	chromosome
NC_003143.1_3547383	C	CATTTTCTGA	YPO3185	NA	NA	TRUE	FALSE	chromosome
NC_003143.1_3547394	TTTTCTTCAA	T	YPO3185	NA	NA	TRUE	FALSE	chromosome
NC_003143.1_3555429	TTTTGCCACA	T,TTTTGCCACATTTGCCACA	YPO3193	NA	ACP phosphodiesterase	FALSE	TRUE	chromosome
NC_003143.1_3558115	CA	C	YPO3198	ggt	NA	TRUE	TRUE	chromosome
NC_003143.1_3560507	AACACC	A	YPO3200	malZ	maltodextrin glucosidase	FALSE	TRUE	chromosome
NC_003143.1_3562479	C	CATTTATTAGATGTAACT	-------	-------	-------	-------	TRUE	chromosome
NC_003143.1_3562813	A	AT	-------	-------	-------	-------	FALSE	chromosome
NC_003143.1_3567077	CTAAAGCCACTGATCGAGT	C	YPO3203	pstS	phosphate binding protein	FALSE	TRUE	chromosome
NC_003143.1_3567093	AGTTAAAGCCACTGATCGG	A	YPO3203	pstS	phosphate binding protein	FALSE	TRUE	chromosome
NC_003143.1_3570793	GA	G	YPO3207	NA	hypothetical protein	FALSE	FALSE	chromosome
NC_003143.1_3571867	CCAG	C	YPO3207	NA	hypothetical protein	FALSE	TRUE	chromosome
NC_003143.1_3577124	AG	A	YPO3211	NA	fructokinase	FALSE	FALSE	chromosome
NC_003143.1_3578169	A	AT	-------	-------	-------	-------	TRUE	chromosome
NC_003143.1_3579292	A	ATGAGAAG	-------	-------	-------	-------	TRUE	chromosome
NC_003143.1_3584179	AT	A	YPO3220	NA	hypothetical protein	FALSE	TRUE	chromosome
NC_003143.1_3586288	GC	G	YPO3222	proB	gamma-glutamyl kinase	FALSE	FALSE	chromosome
NC_003143.1_3598535	GA	G	YPO3232	NA	hypothetical protein	FALSE	FALSE	chromosome
NC_003143.1_3598545	TA	T	YPO3232	NA	hypothetical protein	FALSE	TRUE	chromosome
NC_003143.1_3599331	T	TAGGGCC	-------	-------	-------	-------	TRUE	chromosome
NC_003143.1_3613395	A	AG	YPO3246	hmwC	accessory processing protein	FALSE	FALSE	chromosome
NC_003143.1_3618870	ATAAATT	A	YPO3247	hmwA	adhesin	FALSE	TRUE	chromosome
NC_003143.1_3623169	T	TATTAATTTTGAGGC,TATTAATTTTGAGG	-------	-------	-------	-------	FALSE	chromosome
NC_003143.1_3623171	A	AACGATTAAGTGATCCG	-------	-------	-------	-------	FALSE	chromosome
NC_003143.1_3623544	AGGACGAAGG	A,AGGACGAAGGGGACGAAGG	YPO3249	NA	allantoate amidohydrolase	FALSE	TRUE	chromosome
NC_003143.1_3624878	T	TACTATCCACCTGATGCGC	-------	-------	-------	-------	TRUE	chromosome
NC_003143.1_3625254	GT	G	-------	-------	-------	-------	FALSE	chromosome
NC_003143.1_3625255	T	TG	-------	-------	-------	-------	FALSE	chromosome
NC_003143.1_3625257	T	TAAGGCATGGCGGGCGA,TAAGGCATGGCGGGCGATCCCA	-------	-------	-------	-------	FALSE	chromosome
NC_003143.1_3634284	TGTTTTGGCACGATAAACGTACAGTGC	T	YPO3262	NA	hypothetical protein	FALSE	FALSE	chromosome
NC_003143.1_3634611	TTTGTAGTAATGATGA	T	-------	-------	-------	-------	TRUE	chromosome
NC_003143.1_3641066	C	CGCATTAACCT	YPO3268	emrB	multidrug resistance protein B	FALSE	TRUE	chromosome
NC_003143.1_3657720	TCCAGAACA	T	YPO3276	NA	hypothetical protein	FALSE	TRUE	chromosome
NC_003143.1_3658119	GT	G	YPO3276	NA	hypothetical protein	FALSE	FALSE	chromosome
NC_003143.1_3658309	G	GAATA	YPO3277	rluD	23S rRNA pseudouridine synthase D	FALSE	FALSE	chromosome
NC_003143.1_3658589	CT	C	YPO3277	rluD	23S rRNA pseudouridine synthase D	FALSE	FALSE	chromosome
NC_003143.1_3660911	G	GA	-------	-------	-------	-------	FALSE	chromosome
NC_003143.1_3661621	C	CA	-------	-------	-------	-------	FALSE	chromosome
NC_003143.1_3667306	AT	A,ATT	-------	-------	-------	-------	TRUE	chromosome
NC_003143.1_3669181	GA	G	YPO3288	dcuB	NA	TRUE	TRUE	chromosome
NC_003143.1_3669211	C	CTA	YPO3288	dcuB	NA	TRUE	TRUE	chromosome
NC_003143.1_3669588	A	AG	YPO3288	dcuB	NA	TRUE	FALSE	chromosome
NC_003143.1_3675766	A	AT	YPO3297	corE	hypothetical protein	FALSE	FALSE	chromosome
NC_003143.1_3677010	G	GC	YPO3298	NA	hypothetical protein	FALSE	FALSE	chromosome
NC_003143.1_3677922	TA	T	-------	-------	-------	-------	TRUE	chromosome
NC_003143.1_3677923	A	AAT,AATAAAAAAGACGCTTT	-------	-------	-------	-------	TRUE	chromosome
NC_003143.1_3677924	A	AT	-------	-------	-------	-------	FALSE	chromosome
NC_003143.1_3679248	CT	C	-------	-------	-------	-------	TRUE	chromosome
NC_003143.1_3682681	CAAT	C	-------	-------	-------	-------	FALSE	chromosome
NC_003143.1_3688281	TC	T	-------	-------	-------	-------	FALSE	chromosome
NC_003143.1_3700894	CT	C	YPO3318	NA	sugar ABC transporter substrate-binding protein	FALSE	TRUE	chromosome
NC_003143.1_3701218	AAT	A	YPO3318	NA	sugar ABC transporter substrate-binding protein	FALSE	TRUE	chromosome
NC_003143.1_3701221	ATATATTCACCATTAAATT	A	YPO3318	NA	sugar ABC transporter substrate-binding protein	FALSE	TRUE	chromosome
NC_003143.1_3705071	C	CGAAGAAGAGAGGTTAA	YPO3321	cybB	cytochrome b561	FALSE	TRUE	chromosome
NC_003143.1_3705993	C	CTGTCTTGATAAACAGTATCTTTATAAACAA	YPO3322	NA	twin-argninine leader-binding protein DmsD	FALSE	TRUE	chromosome
NC_003143.1_3706051	TCATTTTCTTACGAC	T	YPO3322	NA	twin-argninine leader-binding protein DmsD	FALSE	TRUE	chromosome
NC_003143.1_3708635	GCAGAATGTCATGGGTGCGATTGATTT	G	YPO3325	dmsA	anaerobic dimethyl sulfoxide reductase subunit A	FALSE	FALSE	chromosome
NC_003143.1_3710576	AGGACGAAGGGGATT	A,AGGACGAAGGGGATTGGACGAAGGGGATT	-------	-------	-------	-------	TRUE	chromosome
NC_003143.1_3711959	C	CCCGATAAGTACAAT	-------	-------	-------	-------	FALSE	chromosome
NC_003143.1_3713196	T	TC	YPO3328	NA	sugar ABC transporter substrate-binding protein	FALSE	FALSE	chromosome
NC_003143.1_3718360	TA	T	YPO3332	NA	sugar ABC transporter permease	FALSE	TRUE	chromosome
NC_003143.1_3720802	AGCGGCGCTGTGT	A	YPO3334	lyx	L-xylulose kinase	FALSE	FALSE	chromosome
NC_003143.1_3721174	A	AAGTCAT	-------	-------	-------	-------	FALSE	chromosome
NC_003143.1_3724058	AAC	A	YPO3337	map	methionine aminopeptidase	FALSE	FALSE	chromosome
NC_003143.1_3724244	TACCAAACATTTTCATCTG	T	-------	-------	-------	-------	TRUE	chromosome
NC_003143.1_3724262	GACCAAACATTGTCACCTA	GACCAAACATTGTCACCTAACCAAACATTGTCACCTA,G	-------	-------	-------	-------	TRUE	chromosome
NC_003143.1_3724395	CG	C	-------	-------	-------	-------	FALSE	chromosome
NC_003143.1_3725402	GAATTGTTCAT	G	YPO3339	NA	hypothetical protein	FALSE	FALSE	chromosome
NC_003143.1_3728658	TC	T,TCC	YPO3341a	NA	hypothetical protein	FALSE	TRUE	chromosome
NC_003143.1_3731176	T	TG	YPO3343	NA	ABC transporter substrate-binding protein	FALSE	FALSE	chromosome
NC_003143.1_3732247	A	AT	YPO3345	NA	hypothetical protein	FALSE	FALSE	chromosome
NC_003143.1_3734249	CCTATTAATGTCATCAT	C	-------	-------	-------	-------	TRUE	chromosome
NC_003143.1_3735580	G	GCCA	YPO3348	NA	transcriptional regulator	FALSE	FALSE	chromosome
NC_003143.1_3737493	CA	C	YPO3350	dhaK	dihydroxyacetone kinase	FALSE	TRUE	chromosome
NC_003143.1_3741069	GGATAACTTTGTATGATTTA	G	-------	-------	-------	-------	TRUE	chromosome
NC_003143.1_3741512	ACGTGGTGCTTCAG	A	YPO3354	mutS	DNA mismatch repair protein MutS	FALSE	FALSE	chromosome
NC_003143.1_3741764	A	AGGGTTT	YPO3354	mutS	DNA mismatch repair protein MutS	FALSE	FALSE	chromosome
NC_003143.1_3743811	GTGGAAGCGC	GTGGAAGCGCTGGAAGCGC,G	YPO3354	mutS	DNA mismatch repair protein MutS	FALSE	TRUE	chromosome
NC_003143.1_3744351	TTC	T	YPO3355	rpoS	RNA polymerase sigma factor RpoS	FALSE	FALSE	chromosome
NC_003143.1_3744390	A	ACGGGCCAACACTT	YPO3355	rpoS	RNA polymerase sigma factor RpoS	FALSE	FALSE	chromosome
NC_003143.1_3744399	C	CACTTCGCG	YPO3355	rpoS	RNA polymerase sigma factor RpoS	FALSE	FALSE	chromosome
NC_003143.1_3744400	A	AC	YPO3355	rpoS	RNA polymerase sigma factor RpoS	FALSE	FALSE	chromosome
NC_003143.1_3744487	T	TTC	YPO3355	rpoS	RNA polymerase sigma factor RpoS	FALSE	FALSE	chromosome
NC_003143.1_3744531	GTCGCCGCC	G	YPO3355	rpoS	RNA polymerase sigma factor RpoS	FALSE	FALSE	chromosome
NC_003143.1_3744534	GCCGCCTAA	G	YPO3355	rpoS	RNA polymerase sigma factor RpoS	FALSE	FALSE	chromosome
NC_003143.1_3744772	C	CA	YPO3355	rpoS	RNA polymerase sigma factor RpoS	FALSE	FALSE	chromosome
NC_003143.1_3744810	AGGATCAAACTTTTCCACCGCAC	A	YPO3355	rpoS	RNA polymerase sigma factor RpoS	FALSE	FALSE	chromosome
NC_003143.1_3744936	CATACGTCGACGTGAAG	C	YPO3355	rpoS	RNA polymerase sigma factor RpoS	FALSE	FALSE	chromosome
NC_003143.1_3745027	TCACCAAGATAGAGTTGC	T	YPO3355	rpoS	RNA polymerase sigma factor RpoS	FALSE	FALSE	chromosome
NC_003143.1_3755852	AG	AGG,A	-------	-------	-------	-------	TRUE	chromosome
NC_003143.1_3757218	C	CTCTTAA	-------	-------	-------	-------	FALSE	chromosome
NC_003143.1_3757222	G	GCCATA	-------	-------	-------	-------	FALSE	chromosome
NC_003143.1_3757692	G	GCGCAAACC	YPO3370	cysH	NA	TRUE	FALSE	chromosome
NC_003143.1_3759114	TC	T,TCC	YPO3371	cysI	sulfite reductase subunit beta	FALSE	TRUE	chromosome
NC_003143.1_3761046	G	GATTGTGTTGGAGCTATAA	YPO3372	cysJ	sulfite reductase subunit alpha	FALSE	TRUE	chromosome
NC_003143.1_3763919	G	GTCATGCTAGCCTTACCAT	YPO3375	sodC	superoxide dismutase	FALSE	TRUE	chromosome
NC_003143.1_3763949	ATATCATTCATGCTGGCCT	ATATCATTCATGCTGGCCTTATCATTCATGCTGGCCT,A	YPO3375	sodC	superoxide dismutase	FALSE	TRUE	chromosome
NC_003143.1_3764180	TTTTGTTGAA	T,TTTTGTTGAATTTGTTGAA	-------	-------	-------	-------	TRUE	chromosome
NC_003143.1_3764259	T	TTAGG	-------	-------	-------	-------	TRUE	chromosome
NC_003143.1_3765756	TAAACTA	T	-------	-------	-------	-------	FALSE	chromosome
NC_003143.1_3768638	CGCGCAAGATCAATAGAGCAAA	C	-------	-------	-------	-------	TRUE	chromosome
NC_003143.1_3777574	CATTCAAAATCATGTTGT	C	-------	-------	-------	-------	TRUE	chromosome
NC_003143.1_3779452	GT	G	YPO3386	yadS	hypothetical protein	FALSE	FALSE	chromosome
NC_003143.1_3781850	AC	A	YPO3388	yadQ	chloride channel protein	FALSE	FALSE	chromosome
NC_003143.1_3782462	TGTTGCCAAGGTAAATAATAAG	T	-------	-------	-------	-------	TRUE	chromosome
NC_003143.1_3787607	G	GC	YPO3392	fhuC	iron-hydroxamate transporter ATP-binding protein	FALSE	FALSE	chromosome
NC_003143.1_3788140	A	AC	-------	-------	-------	-------	FALSE	chromosome
NC_003143.1_3793498	TTTTATCGTCAGCCATTGTAGC	T	YPO3394	hrpB	ATP-dependent RNA helicase HrpB	FALSE	TRUE	chromosome
NC_003143.1_3794254	CGCTGCAATTTAACGCCCCTTT	C	-------	-------	-------	-------	FALSE	chromosome
NC_003143.1_3795048	GCCTT	G	-------	-------	-------	-------	FALSE	chromosome
NC_003143.1_3795640	AGCATAATGTGTAACACG	AGCATAATGTGTAACACGGCATAATGTGTAACACG,A	-------	-------	-------	-------	TRUE	chromosome
NC_003143.1_3795804	AGGTTCTCAGCTATTC	A	-------	-------	-------	-------	TRUE	chromosome
NC_003143.1_3796820	AG	A	YPO3398	yadB	glutamyl-Q tRNA(Asp) synthetase	FALSE	FALSE	chromosome
NC_003143.1_3802882	G	GT,GTT	YPO3404	NA	hypothetical protein	FALSE	TRUE	chromosome
NC_003143.1_3803228	GA	G	-------	-------	-------	-------	FALSE	chromosome
NC_003143.1_3806127	C	CAACGCGCA	-------	-------	-------	-------	FALSE	chromosome
NC_003143.1_3809833	A	AG	YPO3411	speE	spermidine synthase	FALSE	TRUE	chromosome
NC_003143.1_3812028	AG	A	YPO3413	yddG	hypothetical protein	FALSE	TRUE	chromosome
NC_003143.1_3812162	TGGCCTACCAATGCTGGGATAG	T	YPO3413	yddG	hypothetical protein	FALSE	TRUE	chromosome
NC_003143.1_3816928	CA	C	-------	-------	-------	-------	TRUE	chromosome
NC_003143.1_3824945	T	TG	YPO3421	aroP	aromatic amino acid transport protein	FALSE	FALSE	chromosome
NC_003143.1_3826553	A	ACCAATGTTGGGGTAG	-------	-------	-------	-------	TRUE	chromosome
NC_003143.1_3827198	T	TC	YPO3422	ampE	regulatory protein AmpE	FALSE	TRUE	chromosome
NC_003143.1_3827630	CTAGAGCATGTAGTTACA	C	-------	-------	-------	-------	TRUE	chromosome
NC_003143.1_3843434	CA	C	-------	-------	-------	-------	TRUE	chromosome
NC_003143.1_3843485	GC	G	-------	-------	-------	-------	FALSE	chromosome
NC_003143.1_3843549	CCACTTCGG	C	-------	-------	-------	-------	TRUE	chromosome
NC_003143.1_3843591	AT	A	-------	-------	-------	-------	FALSE	chromosome
NC_003143.1_3846396	A	AGAC	YPO3441	pepA	leucyl aminopeptidase	FALSE	FALSE	chromosome
NC_003143.1_3846533	GATCAACTTAAGAGTA	G	YPO3441	pepA	leucyl aminopeptidase	FALSE	FALSE	chromosome
NC_003143.1_3851163	AG	A	-------	-------	-------	-------	FALSE	chromosome
NC_003143.1_3851279	G	GACCACA	YPO3444	NA	acetyltransferase	FALSE	TRUE	chromosome
NC_003143.1_3851871	ACGTC	A	-------	-------	-------	-------	TRUE	chromosome
NC_003143.1_3856503	A	AG,AGG	YPO3448	NA	NA	TRUE	TRUE	chromosome
NC_003143.1_3858742	G	GC	YPO3451	NA	transporter%2C permease	FALSE	TRUE	chromosome
NC_003143.1_3863080	G	GCAGTATTACCCAAAACAGTATTACCCAAAA,GCAGTATTACCCAAAA	-------	-------	-------	-------	TRUE	chromosome
NC_003143.1_3865308	TG	T	YPO3458	phnH	carbon-phosphorus lyase complex protein	FALSE	FALSE	chromosome
NC_003143.1_3866958	CCATCATCTTCACAACCAT	C	YPO3459	phnI	PhnI protein	FALSE	TRUE	chromosome
NC_003143.1_3868193	TGTG	T	YPO3461	phnK	phosphonate C-P lyase system protein PhnK	FALSE	FALSE	chromosome
NC_003143.1_3871799	GC	G	YPO3465	phnP	carbon-phosphorus lyase complex accessory protein	FALSE	TRUE	chromosome
NC_003143.1_3873587	TTTCAACTTTGCCACA	T	-------	-------	-------	-------	TRUE	chromosome
NC_003143.1_3875346	TTCGC	T	YPO3469	NA	sugar ABC transporter ATP-binding protein	FALSE	FALSE	chromosome
NC_003143.1_3879059	C	CA	-------	-------	-------	-------	TRUE	chromosome
NC_003143.1_3883088	A	AGCAC	YPO3475	NA	GIY-YIG nuclease superfamily protein	FALSE	FALSE	chromosome
NC_003143.1_3884755	CATCTGCAACTTGA	C	-------	-------	-------	-------	TRUE	chromosome
NC_003143.1_3889824	GGTT	G	YPO3482	NA	multidrug efflux protein	FALSE	FALSE	chromosome
NC_003143.1_3891857	TTGCC	T	YPO3483	NA	multidrug efflux protein	FALSE	TRUE	chromosome
NC_003143.1_3891980	GC	G	YPO3483	NA	multidrug efflux protein	FALSE	FALSE	chromosome
NC_003143.1_3893558	AG	A	YPO3484	NA	hypothetical protein	FALSE	TRUE	chromosome
NC_003143.1_3895565	ACAGCTGCATGTT	A	YPO3488	deaD	ATP-dependent RNA helicase DeaD	FALSE	FALSE	chromosome
NC_003143.1_3895594	ATACGGG	A	YPO3488	deaD	ATP-dependent RNA helicase DeaD	FALSE	TRUE	chromosome
NC_003143.1_3896247	GCGACCTGCA	G,GCGACCTGCACGACCTGCA	YPO3488	deaD	ATP-dependent RNA helicase DeaD	FALSE	TRUE	chromosome
NC_003143.1_3900833	T	TG	-------	-------	-------	-------	FALSE	chromosome
NC_003143.1_3900834	G	GGCCCCTTTCTCC	-------	-------	-------	-------	FALSE	chromosome
NC_003143.1_3900835	C	CCCCTTTCTCCCGAAACTCGCAG	-------	-------	-------	-------	FALSE	chromosome
NC_003143.1_3900837	CTGAA	C	-------	-------	-------	-------	FALSE	chromosome
NC_003143.1_3900842	C	CTTTCT	-------	-------	-------	-------	FALSE	chromosome
NC_003143.1_3902643	A	AG	-------	-------	-------	-------	FALSE	chromosome
NC_003143.1_3906396	GGCCTCACGTTTGGCTTGTTCTTCA	G	YPO3496	infB	translation initiation factor IF-2	FALSE	TRUE	chromosome
NC_003143.1_3906477	T	TTGTGCCTGCTCTTCCGCTTCACGC	YPO3496	infB	translation initiation factor IF-2	FALSE	FALSE	chromosome
NC_003143.1_3908420	C	CGCCATCAACGGCTTTAATAATACCCT	YPO3498	NA	hypothetical protein	FALSE	FALSE	chromosome
NC_003143.1_3914614	AG	A	YPO3503	rrmJ	23S rRNA methyltransferase	FALSE	FALSE	chromosome
NC_003143.1_3915948	CA	C	-------	-------	-------	-------	TRUE	chromosome
NC_003143.1_3918448	TTC	T	YPO3508	basS	sensor protein BasS/PmrB	FALSE	FALSE	chromosome
NC_003143.1_3921853	T	TCGAGCC	YPO3511	rpmA	50S ribosomal protein L27	FALSE	FALSE	chromosome
NC_003143.1_3924478	T	TTTA	-------	-------	-------	-------	FALSE	chromosome
NC_003143.1_3926897	TA	T	-------	-------	-------	-------	FALSE	chromosome
NC_003143.1_3931692	GC	G	YPO3523	NA	hypothetical protein	FALSE	FALSE	chromosome
NC_003143.1_3934579	CCCTGACGCAGTAGCTGATCGT	C	YPO3523	NA	hypothetical protein	FALSE	TRUE	chromosome
NC_003143.1_3935214	AC	A	YPO3523	NA	hypothetical protein	FALSE	TRUE	chromosome
NC_003143.1_3937947	TCATCGCTGCTGCTATCTCC	T	-------	-------	-------	-------	FALSE	chromosome
NC_003143.1_3939868	ATTTTCCTCCCATCACATCAAT	A	-------	-------	-------	-------	FALSE	chromosome
NC_003143.1_3945667	G	GGAGTTAATGGGTAGA,GGAGTTAATGGGTAGAGAGTTAATGGGTAGA	-------	-------	-------	-------	TRUE	chromosome
NC_003143.1_3947847	CA	C	-------	-------	-------	-------	FALSE	chromosome
NC_003143.1_3953138	C	CA	YPO3544	NA	hypothetical protein	FALSE	FALSE	chromosome
NC_003143.1_3962041	TC	T	YPO3553	elbB	isoprenoid biosynthesis protein with amidotransferase-like domain	FALSE	TRUE	chromosome
NC_003143.1_3962610	CTATCACAAATTT	C	-------	-------	-------	-------	FALSE	chromosome
NC_003143.1_3962743	C	CCCTGGT	-------	-------	-------	-------	FALSE	chromosome
NC_003143.1_3962753	GGCGCAGTCTTC	G	-------	-------	-------	-------	FALSE	chromosome
NC_003143.1_3962768	CACCCCG	C	-------	-------	-------	-------	FALSE	chromosome
NC_003143.1_3962769	ACCCCGG	A	-------	-------	-------	-------	FALSE	chromosome
NC_003143.1_3962773	C	CG	-------	-------	-------	-------	FALSE	chromosome
NC_003143.1_3962790	AT	A	YPO3555	arcB	aerobic respiration control sensor protein ArcB	FALSE	TRUE	chromosome
NC_003143.1_3965596	T	TCCAACG	YPO3556	NA	hypothetical protein	FALSE	TRUE	chromosome
NC_003143.1_3967801	C	CCCGCTGGCCGCTGG	YPO3557	gltB	glutamate synthase subunit alpha	FALSE	TRUE	chromosome
NC_003143.1_3970560	GCCCGTGAAA	G,GCCCGTGAAACCCGTGAAA	YPO3557	gltB	glutamate synthase subunit alpha	FALSE	TRUE	chromosome
NC_003143.1_3972319	TG	T	YPO3558	gltD	glutamate synthase subunit beta	FALSE	FALSE	chromosome
NC_003143.1_3973120	TCTATTGTTGTATACAC	T	-------	-------	-------	-------	TRUE	chromosome
NC_003143.1_3974276	CCATCAG	C	YPO3560	sspB	ClpXP protease specificity-enhancing factor	FALSE	TRUE	chromosome
NC_003143.1_3974715	GCCTTTCAGCTCTT	G	YPO3561	sspA	stringent starvation protein A	FALSE	FALSE	chromosome
NC_003143.1_3974721	CAGCTCTTTAG	C	YPO3561	sspA	stringent starvation protein A	FALSE	FALSE	chromosome
NC_003143.1_3974730	AGAGCCCGCCCCTGT	A	YPO3561	sspA	stringent starvation protein A	FALSE	FALSE	chromosome
NC_003143.1_3974821	ATAAAGAAAGG	A	YPO3561	sspA	stringent starvation protein A	FALSE	FALSE	chromosome
NC_003143.1_3974837	C	CG	YPO3561	sspA	stringent starvation protein A	FALSE	FALSE	chromosome
NC_003143.1_3974870	CACGTAACTGTTT	C	YPO3561	sspA	stringent starvation protein A	FALSE	FALSE	chromosome
NC_003143.1_3974939	AC	A	YPO3561	sspA	stringent starvation protein A	FALSE	FALSE	chromosome
NC_003143.1_3974943	GTCGTGC	G	YPO3561	sspA	stringent starvation protein A	FALSE	FALSE	chromosome
NC_003143.1_3974944	TCGTGCTCAATAC	TTAC,T,TC	YPO3561	sspA	stringent starvation protein A	FALSE	FALSE	chromosome
NC_003143.1_3975084	C	CAAAG	YPO3561	sspA	stringent starvation protein A	FALSE	FALSE	chromosome
NC_003143.1_3975098	TACGGTAGGGGTTG	T	YPO3561	sspA	stringent starvation protein A	FALSE	FALSE	chromosome
NC_003143.1_3975099	AC	A	YPO3561	sspA	stringent starvation protein A	FALSE	FALSE	chromosome
NC_003143.1_3975100	CGGTAGGGGTTGAG	CGGGTAGGGGTTGAG,C,CAGGGGTTGAG	YPO3561	sspA	stringent starvation protein A	FALSE	FALSE	chromosome
NC_003143.1_3975133	A	AG	YPO3561	sspA	stringent starvation protein A	FALSE	FALSE	chromosome
NC_003143.1_3975135	G	GT	YPO3561	sspA	stringent starvation protein A	FALSE	FALSE	chromosome
NC_003143.1_3975698	C	CG	YPO3562	rpsI	30S ribosomal protein S9	FALSE	FALSE	chromosome
NC_003143.1_3976621	AC	A	-------	-------	-------	-------	FALSE	chromosome
NC_003143.1_3977416	GC	G	YPO3564	NA	hypothetical protein	FALSE	FALSE	chromosome
NC_003143.1_3983617	CACAGTAAATGACTACT	C	-------	-------	-------	-------	TRUE	chromosome
NC_003143.1_3983678	TA	T	YPO3570	NA	BolA-like protein	FALSE	FALSE	chromosome
NC_003143.1_3993090	A	AC	YPO3582	rpoN	RNA polymerase factor sigma-54	FALSE	FALSE	chromosome
NC_003143.1_3993231	GA	G	YPO3582	rpoN	RNA polymerase factor sigma-54	FALSE	FALSE	chromosome
NC_003143.1_3994858	A	ATAGCGTAAGACAG	-------	-------	-------	-------	TRUE	chromosome
NC_003143.1_4001058	T	TTATTA	YPO3593	NA	NA	TRUE	FALSE	chromosome
NC_003143.1_4002822	ATGAAATAACGACCCGCGTTG	A	-------	-------	-------	-------	TRUE	chromosome
NC_003143.1_4004075	TG	T	YPO3595	NA	hypothetical protein	FALSE	FALSE	chromosome
NC_003143.1_4008675	CGTCGCCCAG	C	YPO3599	clpB2	Clp ATPase	FALSE	FALSE	chromosome
NC_003143.1_4008979	CCTTCG	C	YPO3599	clpB2	Clp ATPase	FALSE	FALSE	chromosome
NC_003143.1_4010352	AC	A	YPO3601	NA	hypothetical protein	FALSE	TRUE	chromosome
NC_003143.1_4014291	CG	C	YPO3603	NA	hypothetical protein	FALSE	FALSE	chromosome
NC_003143.1_4015915	CTGTATTGAGACACACGAT	CTGTATTGAGACACACGATTGTATTGAGACACACGAT,C	YPO3603	NA	hypothetical protein	FALSE	TRUE	chromosome
NC_003143.1_4017860	CGATATCCCGCCT	C	YPO3606	NA	Rhs accessory genetic element	FALSE	TRUE	chromosome
NC_003143.1_4022091	AG	A	YPO3608	NA	NA	TRUE	FALSE	chromosome
NC_003143.1_4024049	C	CG	YPO3608	NA	NA	TRUE	TRUE	chromosome
NC_003143.1_4031292	C	CGA	YPO3615	NA	hypothetical protein	FALSE	TRUE	chromosome
NC_003143.1_4031296	C	CGGGGGTTTTGATTT	YPO3615	NA	hypothetical protein	FALSE	TRUE	chromosome
NC_003143.1_4039543	TTGTTTGTTATTCATTTGCGAAATC	T	-------	-------	-------	-------	TRUE	chromosome
NC_003143.1_4041724	A	AT	YPO3624	ssuA	alkanesulfonate transporter substrate-binding protein	FALSE	FALSE	chromosome
NC_003143.1_4042248	CGT	C	YPO3624	ssuA	alkanesulfonate transporter substrate-binding protein	FALSE	FALSE	chromosome
NC_003143.1_4042262	ATCTGGATC	A	YPO3624	ssuA	alkanesulfonate transporter substrate-binding protein	FALSE	FALSE	chromosome
NC_003143.1_4042426	C	CCATCTTCAAAGCCAT,CCATCTTCAAAGCCATCATCTTCAAAGCCAT	YPO3624	ssuA	alkanesulfonate transporter substrate-binding protein	FALSE	TRUE	chromosome
NC_003143.1_4042439	C	CATCATCTTCAAAGCCATCATCTTCAAACCA	YPO3624	ssuA	alkanesulfonate transporter substrate-binding protein	FALSE	TRUE	chromosome
NC_003143.1_4043392	CACG	C	YPO3625	ssuD	alkanesulfonate monooxygenase	FALSE	TRUE	chromosome
NC_003143.1_4043455	AGGGGC	A	YPO3625	ssuD	alkanesulfonate monooxygenase	FALSE	TRUE	chromosome
NC_003143.1_4045267	ATCACGCCAAGGCATTAAAGCG	A	YPO3627	ssuB	aliphatic sulfonates transporter ATP-binding protein	FALSE	TRUE	chromosome
NC_003143.1_4047219	C	CG	YPO3629	yjcD	xanthine/uracil permease	FALSE	TRUE	chromosome
NC_003143.1_4048121	C	CG	-------	-------	-------	-------	TRUE	chromosome
NC_003143.1_4052722	T	TATTTATCTGCATA	-------	-------	-------	-------	FALSE	chromosome
NC_003143.1_4056006	G	GGCGGTTGGCCTGCTACTGGGGCTGATCAA	YPO3635	NA	branched-chain amino acid transporter permease	FALSE	FALSE	chromosome
NC_003143.1_4062834	C	CTTTAAGACAATATTACGT	-------	-------	-------	-------	FALSE	chromosome
NC_003143.1_4072132	G	GTTCGGCTA	YPO3652	NA	hypothetical protein	FALSE	TRUE	chromosome
NC_003143.1_4074848	CTGTTGATACTGAAATGTTAATGT	C	-------	-------	-------	-------	TRUE	chromosome
NC_003143.1_4074920	TATTGTTGATGATGAAGG	T	-------	-------	-------	-------	FALSE	chromosome
NC_003143.1_4083376	C	CTGTTTTTAGCCTGAGTAT	YPO3662	NA	sulfite oxidase subunit YedY	FALSE	TRUE	chromosome
NC_003143.1_4083387	CTGAGTATTGTTTTTAGTA	C,CTGAGTATTGTTTTTAGTATGAGTATTGTTTTTAGTA	YPO3662	NA	sulfite oxidase subunit YedY	FALSE	TRUE	chromosome
NC_003143.1_4085467	CTGG	C	YPO3664	yhdA	regulatory protein CsrD	FALSE	TRUE	chromosome
NC_003143.1_4085699	TA	T	YPO3664	yhdA	regulatory protein CsrD	FALSE	FALSE	chromosome
NC_003143.1_4095657	T	TG	YPO3670	NA	hypothetical protein	FALSE	TRUE	chromosome
NC_003143.1_4097457	GTCTGACCGGC	G	YPO3672	tldD	protease TldD	FALSE	FALSE	chromosome
NC_003143.1_4099217	C	CA	YPO3673	NA	insecticidal toxin	FALSE	FALSE	chromosome
NC_003143.1_4099295	TTTCAGAAGGGAAG	T	YPO3673	NA	insecticidal toxin	FALSE	FALSE	chromosome
NC_003143.1_4102149	AGAAGAACCG	AGAAGAACCGGAAGAACCG,A,AGAAGAACCGGAAGAACCGGAAGAACCG	YPO3674	NA	insecticidal toxin	FALSE	TRUE	chromosome
NC_003143.1_4104983	A	AGCTCCATCGCCTTGGCGGCTT	YPO3676	NA	hypothetical protein	FALSE	FALSE	chromosome
NC_003143.1_4107585	T	TAGAGTTCGCTGC	YPO3678	tcaC	insecticidal toxin complex	FALSE	FALSE	chromosome
NC_003143.1_4108042	CT	C	YPO3678	tcaC	insecticidal toxin complex	FALSE	FALSE	chromosome
NC_003143.1_4112524	A	AT	YPO3679	tcaB	NA	TRUE	FALSE	chromosome
NC_003143.1_4115142	GGGTATTTTCTA	G	YPO3681	NA	insecticial toxin	FALSE	FALSE	chromosome
NC_003143.1_4116040	A	ATTACTG,ATTACTGTTACTG	YPO3681	NA	insecticial toxin	FALSE	TRUE	chromosome
NC_003143.1_4122169	AGTTTGGTAC	A	-------	-------	-------	-------	FALSE	chromosome
NC_003143.1_4123949	CATTAATTGTAGGAATGAT	C	-------	-------	-------	-------	TRUE	chromosome
NC_003143.1_4124806	A	AAATGCATTGTTTGATG	-------	-------	-------	-------	TRUE	chromosome
NC_003143.1_4126108	A	AG	YPO3692	pmbA	peptidase PmbA	FALSE	TRUE	chromosome
NC_003143.1_4126168	TG	T	YPO3692	pmbA	peptidase PmbA	FALSE	FALSE	chromosome
NC_003143.1_4127165	GC	G	-------	-------	-------	-------	FALSE	chromosome
NC_003143.1_4127169	A	AT	-------	-------	-------	-------	FALSE	chromosome
NC_003143.1_4128637	C	CTATTACCCTT	-------	-------	-------	-------	TRUE	chromosome
NC_003143.1_4129147	AC	ACC,A	-------	-------	-------	-------	TRUE	chromosome
NC_003143.1_4129479	T	TC	YPO3696	treC	trehalose-6-phosphate hydrolase	FALSE	FALSE	chromosome
NC_003143.1_4131293	GGCCACTAACATC	G	YPO3697	treB	PTS system trehalose(maltose)-specific transporter subunits IIBC	FALSE	FALSE	chromosome
NC_003143.1_4131552	C	CTGA	YPO3697	treB	PTS system trehalose(maltose)-specific transporter subunits IIBC	FALSE	TRUE	chromosome
NC_003143.1_4139274	AC	A	YPO3705	NA	hypothetical protein	FALSE	FALSE	chromosome
NC_003143.1_4140970	GAAGAGCTATTATTTTTGATT	G	-------	-------	-------	-------	TRUE	chromosome
NC_003143.1_4145272	TCG	T	YPO3711	lamB	maltoporin	FALSE	FALSE	chromosome
NC_003143.1_4145290	C	CA	YPO3711	lamB	maltoporin	FALSE	FALSE	chromosome
NC_003143.1_4145321	AC	A	YPO3711	lamB	maltoporin	FALSE	FALSE	chromosome
NC_003143.1_4147633	AG	A,AGG	-------	-------	-------	-------	TRUE	chromosome
NC_003143.1_4147679	C	CGTAATAACCAGGTCAGCGTAATAAAG,CGTAATAAAG	-------	-------	-------	-------	FALSE	chromosome
NC_003143.1_4152325	AG	A	-------	-------	-------	-------	FALSE	chromosome
NC_003143.1_4155777	T	TTTATTTGAATAAAACAGATG	YPO3719	lysC	aspartate kinase	FALSE	TRUE	chromosome
NC_003143.1_4160856	T	TA	YPO3721	NA	hemolysin	FALSE	FALSE	chromosome
NC_003143.1_4167289	GCC	G	YPO3723	iclR	NA	TRUE	TRUE	chromosome
NC_003143.1_4167456	AC	A	YPO3723	iclR	NA	TRUE	FALSE	chromosome
NC_003143.1_4169756	G	GCTC	-------	-------	-------	-------	FALSE	chromosome
NC_003143.1_4169758	T	TCCTGATAA	-------	-------	-------	-------	FALSE	chromosome
NC_003143.1_4169760	A	ATAAGACCACACTCACTCAATCGT	-------	-------	-------	-------	FALSE	chromosome
NC_003143.1_4171316	A	AG	-------	-------	-------	-------	FALSE	chromosome
NC_003143.1_4171941	T	TC	YPO3726	aceB	malate synthase	FALSE	FALSE	chromosome
NC_003143.1_4173108	GA	G	-------	-------	-------	-------	FALSE	chromosome
NC_003143.1_4191411	ACTGGT	A	YPO3739	thiC	thiamine biosynthesis protein ThiC	FALSE	TRUE	chromosome
NC_003143.1_4193906	C	CGCGGGTGTTCTGGG	YPO3741	thiF	thiamine biosynthesis protein ThiF	FALSE	FALSE	chromosome
NC_003143.1_4193989	TAGCACTGAGCG	T	YPO3741	thiF	thiamine biosynthesis protein ThiF	FALSE	FALSE	chromosome
NC_003143.1_4194691	CTTACTGTGGTGCT	C	YPO3742	thiG	thiazole synthase	FALSE	FALSE	chromosome
NC_003143.1_4195667	A	AT	YPO3743	thiH	thiamine biosynthesis protein ThiH	FALSE	FALSE	chromosome
NC_003143.1_4196375	AG	A	YPO3744	NA	hypothetical protein	FALSE	FALSE	chromosome
NC_003143.1_4198313	AAGACAAACCAGT	A	YPO3746	rpoC	DNA-directed RNA polymerase subunit beta'	FALSE	FALSE	chromosome
NC_003143.1_4205397	ACGTCGAATACTG	A	YPO3747	rpoB	DNA-directed RNA polymerase subunit beta	FALSE	FALSE	chromosome
NC_003143.1_4206210	T	TCAACAGCAGCAGCAGGACCTGCAG	YPO3748	rplL	50S ribosomal protein L7/L12	FALSE	FALSE	chromosome
NC_003143.1_4206213	A	ACAGCAGCAGCAGGACCTGCAGCAACAG	YPO3748	rplL	50S ribosomal protein L7/L12	FALSE	TRUE	chromosome
NC_003143.1_4206216	G	GCAGCAGCAGGACCTGCAGCAA	YPO3748	rplL	50S ribosomal protein L7/L12	FALSE	TRUE	chromosome
NC_003143.1_4206841	CCGCAGACAG	C	YPO3749	rplJ	50S ribosomal protein L10	FALSE	FALSE	chromosome
NC_003143.1_4207799	T	TC	YPO3750	rplA	50S ribosomal protein L1	FALSE	FALSE	chromosome
NC_003143.1_4209638	CTCAGCACTATT	C	-------	-------	-------	-------	TRUE	chromosome
NC_003143.1_4211027	A	ATGCTTG	-------	-------	-------	-------	FALSE	chromosome
NC_003143.1_4218103	T	TG	-------	-------	-------	-------	FALSE	chromosome
NC_003143.1_4223758	G	GT	-------	-------	-------	-------	TRUE	chromosome
NC_003143.1_4227454	G	GTA	YPO3765	pepQ	proline dipeptidase	FALSE	FALSE	chromosome
NC_003143.1_4232200	TATAACCATCAAATACAC	T	-------	-------	-------	-------	TRUE	chromosome
NC_003143.1_4234916	C	CAAACTGT	YPO3770	rfaH	transcriptional activator RfaH	FALSE	TRUE	chromosome
NC_003143.1_4244286	AC	A	-------	-------	-------	-------	FALSE	chromosome
NC_003143.1_4248790	T	TTAGTATAGACAACGGGC	-------	-------	-------	-------	TRUE	chromosome
NC_003143.1_4250962	ATCTTGGTACTCGCG	A	-------	-------	-------	-------	FALSE	chromosome
NC_003143.1_4253091	TTTCAGCACGTGC	T	YPO3788	metE	5-methyltetrahydropteroyltriglutamate--homocysteine S-methyltransferase	FALSE	FALSE	chromosome
NC_003143.1_4256606	A	AC	YPO3791	NA	hypothetical protein	FALSE	FALSE	chromosome
NC_003143.1_4262872	C	CATGACAGAAATATAACAATTAT	-------	-------	-------	-------	FALSE	chromosome
NC_003143.1_4264468	C	CAAT	YPO3798	NA	hypothetical protein	FALSE	TRUE	chromosome
NC_003143.1_4265032	AG	A	YPO3798	NA	hypothetical protein	FALSE	FALSE	chromosome
NC_003143.1_4268191	T	TC	YPO3801	NA	hypothetical protein	FALSE	FALSE	chromosome
NC_003143.1_4273930	TCGCCGTGAGCAA	T	YPO3807	livH	branched-chain amino acid transporter permease LivH	FALSE	FALSE	chromosome
NC_003143.1_4277003	T	TG	-------	-------	-------	-------	TRUE	chromosome
NC_003143.1_4279259	A	ACGC	YPO3813	ftsE	cell division protein FtsE	FALSE	FALSE	chromosome
NC_003143.1_4281905	AG	A	YPO3816	rsmD	16S rRNA (guanine(966)-N(2))-methyltransferase	FALSE	FALSE	chromosome
NC_003143.1_4283296	T	TA	YPO3817	NA	hypothetical protein	FALSE	FALSE	chromosome
NC_003143.1_4284173	G	GTTGT	YPO3819	yhhN	hypothetical protein	FALSE	TRUE	chromosome
NC_003143.1_4286743	CCAGCAAAATCAGCGTGCT	C	YPO3820	zntA	zinc/cadmium/mercury/lead-transporting ATPase	FALSE	TRUE	chromosome
NC_003143.1_4286755	GCGTGCTCAGCAAAATCAA	G	YPO3820	zntA	zinc/cadmium/mercury/lead-transporting ATPase	FALSE	TRUE	chromosome
NC_003143.1_4287529	GCGAGATGTTTGATTAGGTC	GCGAGATGTTTGATTAGGTCCGAGATGTTTGATTAGGTC,G	YPO3820	zntA	zinc/cadmium/mercury/lead-transporting ATPase	FALSE	TRUE	chromosome
NC_003143.1_4287548	CCG	C	-------	-------	-------	-------	TRUE	chromosome
NC_003143.1_4287551	AG	A	-------	-------	-------	-------	TRUE	chromosome
NC_003143.1_4287904	ACGGTTTAATAATTCGTCAGTAAG	A	-------	-------	-------	-------	TRUE	chromosome
NC_003143.1_4289574	TCAGCGTTATTCACTTATC	T	-------	-------	-------	-------	TRUE	chromosome
NC_003143.1_4292615	TG	T	YPO3826	glpA	sn-glycerol-3-phosphate dehydrogenase subunit A	FALSE	FALSE	chromosome
NC_003143.1_4295552	TC	T	YPO3827	glpQ	glycerophosphodiester phosphodiesterase	FALSE	FALSE	chromosome
NC_003143.1_4296702	G	GTTATTTTT	YPO3828	NA	hypothetical protein	FALSE	FALSE	chromosome
NC_003143.1_4302538	A	AC	YPO3834	pldA	phospholipase A	FALSE	FALSE	chromosome
NC_003143.1_4302685	AGGCTGAATACGCT	A	YPO3834	pldA	phospholipase A	FALSE	FALSE	chromosome
NC_003143.1_4302706	AG	A	YPO3834	pldA	phospholipase A	FALSE	FALSE	chromosome
NC_003143.1_4302861	A	AT	YPO3834	pldA	phospholipase A	FALSE	FALSE	chromosome
NC_003143.1_4303261	GC	G	YPO3834	pldA	phospholipase A	FALSE	FALSE	chromosome
NC_003143.1_4304188	A	AT	YPO3836	rarD	hypothetical protein	FALSE	TRUE	chromosome
NC_003143.1_4304562	A	ACTCGCCTTTGCCGGCGTG	YPO3836	rarD	hypothetical protein	FALSE	FALSE	chromosome
NC_003143.1_4306637	A	AT	-------	-------	-------	-------	TRUE	chromosome
NC_003143.1_4309578	T	TG	YPO3840	NA	TetR family regulatory protein	FALSE	FALSE	chromosome
NC_003143.1_4309625	G	GTGACAGTAATAACAACAGCAA	YPO3840	NA	TetR family regulatory protein	FALSE	TRUE	chromosome
NC_003143.1_4309964	A	AATAGTAAGGAGCAATAAAG	-------	-------	-------	-------	TRUE	chromosome
NC_003143.1_4324523	CA	C	-------	-------	-------	-------	TRUE	chromosome
NC_003143.1_4325095	CT	C	-------	-------	-------	-------	FALSE	chromosome
NC_003143.1_4325210	G	GA	-------	-------	-------	-------	TRUE	chromosome
NC_003143.1_4335028	CTCCTGATACATACAATT	C	-------	-------	-------	-------	TRUE	chromosome
NC_003143.1_4338916	AACCACGAGCGACATATG	A	-------	-------	-------	-------	TRUE	chromosome
NC_003143.1_4338933	G	GACTATCGATTACATACA	-------	-------	-------	-------	TRUE	chromosome
NC_003143.1_4339876	A	AC	YPO3865	wzzE	lipopolysaccharide biosynthesis protein WzzE	FALSE	TRUE	chromosome
NC_003143.1_4344977	TTGGCCGTAC	T	YPO3869	rhlB	ATP-dependent RNA helicase RhlB	FALSE	TRUE	chromosome
NC_003143.1_4345166	GCCCACGCCGTAATTCTGC	G	YPO3869	rhlB	ATP-dependent RNA helicase RhlB	FALSE	FALSE	chromosome
NC_003143.1_4345504	C	CT	YPO3870	gpp	NA	TRUE	FALSE	chromosome
NC_003143.1_4345655	T	TG	YPO3870	gpp	NA	TRUE	TRUE	chromosome
NC_003143.1_4346875	GTTAACTACGGCTTTTCATA	G	-------	-------	-------	-------	TRUE	chromosome
NC_003143.1_4349362	CTCAGTTTGGATA	C	YPO3873	ppiC	peptidyl-prolyl cis-trans isomerase C	FALSE	FALSE	chromosome
NC_003143.1_4354440	AG	A	YPO3879	NA	outer membrane usher protein	FALSE	FALSE	chromosome
NC_003143.1_4356539	GA	G	-------	-------	-------	-------	FALSE	chromosome
NC_003143.1_4362324	GC	GCC,G	-------	-------	-------	-------	TRUE	chromosome
NC_003143.1_4365266	C	CTACAGCACCATTATCTTCCATAGA	YPO3890	NA	hypothetical protein	FALSE	FALSE	chromosome
NC_003143.1_4366062	TAA	T	YPO3891	NA	NA	TRUE	TRUE	chromosome
NC_003143.1_4368002	G	GTTGC	YPO3895	NA	hypothetical protein	FALSE	FALSE	chromosome
NC_003143.1_4368004	CAT	C	YPO3895	NA	hypothetical protein	FALSE	FALSE	chromosome
NC_003143.1_4370921	A	AC	YPO3897	ilvD	dihydroxy-acid dehydratase	FALSE	TRUE	chromosome
NC_003143.1_4371967	G	GATTGTGTGTCACAAATAA	-------	-------	-------	-------	TRUE	chromosome
NC_003143.1_4371991	G	GTGTCGCAAATAAATTGTC	-------	-------	-------	-------	TRUE	chromosome
NC_003143.1_4379615	TC	T	YPO3905	NA	ABC transporter permease	FALSE	TRUE	chromosome
NC_003143.1_4379700	A	AGAG	YPO3905	NA	ABC transporter permease	FALSE	TRUE	chromosome
NC_003143.1_4384243	G	GAAGGAAAAGGAA,GAAGGAA	-------	-------	-------	-------	TRUE	chromosome
NC_003143.1_4390330	A	AATAACATTCTCTTGAGAAGAG	YPO3909	murI	glutamate racemase	FALSE	FALSE	chromosome
NC_003143.1_4393068	GATAA	G	-------	-------	-------	-------	TRUE	chromosome
NC_003143.1_4399138	AC	A	-------	-------	-------	-------	FALSE	chromosome
NC_003143.1_4402656	AC	A	YPO3919	NA	HlyD family secretion protein	FALSE	FALSE	chromosome
NC_003143.1_4403383	TACGTTG	T	YPO3920	NA	ABC transporter protein	FALSE	TRUE	chromosome
NC_003143.1_4405822	A	AAGACTTT	-------	-------	-------	-------	FALSE	chromosome
NC_003143.1_4406444	TC	T	YPO3923	NA	TonB dependent receptor protein	FALSE	TRUE	chromosome
NC_003143.1_4407024	CG	C	YPO3923	NA	TonB dependent receptor protein	FALSE	TRUE	chromosome
NC_003143.1_4411840	GCACCGCTGA	G	YPO3927	argC	N-acetyl-gamma-glutamyl-phosphate reductase	FALSE	TRUE	chromosome
NC_003143.1_4413265	C	CG	YPO3928	argE	acetylornithine deacetylase	FALSE	FALSE	chromosome
NC_003143.1_4413911	GT	G	-------	-------	-------	-------	TRUE	chromosome
NC_003143.1_4414524	TAAAAGATAAAA	T	YPO3929	ppc	phosphoenolpyruvate carboxylase	FALSE	FALSE	chromosome
NC_003143.1_4420155	AT	A	YPO3935	NA	hypothetical protein	FALSE	TRUE	chromosome
NC_003143.1_4421277	G	GATCGTGATCGGT	YPO3937	glpD	glycerol-3-phosphate dehydrogenase	FALSE	FALSE	chromosome
NC_003143.1_4425373	TCAACGATTACCAGCTC	T,TCAACGATTACCAGCTCCAACGATTACCAGCTC	-------	-------	-------	-------	TRUE	chromosome
NC_003143.1_4425413	TACCAGCTC	T	-------	-------	-------	-------	TRUE	chromosome
NC_003143.1_4433387	TG	T	YPO3943	NA	hypothetical protein	FALSE	TRUE	chromosome
NC_003143.1_4434891	GACACAACACTATTGTTT	G	-------	-------	-------	-------	TRUE	chromosome
NC_003143.1_4434901	T	TATTGTTTACACAACACC	-------	-------	-------	-------	TRUE	chromosome
NC_003143.1_4438678	GGTCGCC	G	YPO3944	NA	invasin	FALSE	TRUE	chromosome
NC_003143.1_4439661	CGTCGCT	C	YPO3944	NA	invasin	FALSE	TRUE	chromosome
NC_003143.1_4439784	TCTCA	T	YPO3944	NA	invasin	FALSE	TRUE	chromosome
NC_003143.1_4439789	G	GGCGT	YPO3944	NA	invasin	FALSE	TRUE	chromosome
NC_003143.1_4439793	CGCTG	C	YPO3944	NA	invasin	FALSE	TRUE	chromosome
NC_003143.1_4439798	C	CGTAT	YPO3944	NA	invasin	FALSE	TRUE	chromosome
NC_003143.1_4442498	A	AAAGGT	YPO3944	NA	invasin	FALSE	TRUE	chromosome
NC_003143.1_4445940	TCTGTATTC	T	YPO3946	NA	hypothetical protein	FALSE	FALSE	chromosome
NC_003143.1_4450474	A	AG	-------	-------	-------	-------	FALSE	chromosome
NC_003143.1_4453473	T	TC	YPO3955	gntR	gluconate utilization system Gnt-I transcriptional repressor	FALSE	FALSE	chromosome
NC_003143.1_4453491	CA	C	YPO3955	gntR	gluconate utilization system Gnt-I transcriptional repressor	FALSE	TRUE	chromosome
NC_003143.1_4454764	C	CA	-------	-------	-------	-------	TRUE	chromosome
NC_003143.1_4455689	CGATAGAAAGTAGCAGTGT	C	YPO3958	NA	response regulator protein	FALSE	TRUE	chromosome
NC_003143.1_4456112	TGTTTGCAACATTATCC	T	-------	-------	-------	-------	TRUE	chromosome
NC_003143.1_4457746	T	TCTTCACAA	YPO3960	NA	hypothetical protein	FALSE	TRUE	chromosome
NC_003143.1_4462201	CTGG	C	YPO3964	NA	sugar transport ATP-binding protein	FALSE	TRUE	chromosome
NC_003143.1_4462726	GC	G	YPO3965	NA	hybrid two-component system regulatory protein	FALSE	FALSE	chromosome
NC_003143.1_4464191	C	CG	YPO3965	NA	hybrid two-component system regulatory protein	FALSE	FALSE	chromosome
NC_003143.1_4464218	CTG	C	YPO3965	NA	hybrid two-component system regulatory protein	FALSE	FALSE	chromosome
NC_003143.1_4465425	A	AC	YPO3966	NA	hypothetical protein	FALSE	TRUE	chromosome
NC_003143.1_4467932	TGCTCTG	T	YPO3967	NA	phosphate transport protein	FALSE	TRUE	chromosome
NC_003143.1_4469774	GCTCAAACATTAACCTTA	G	-------	-------	-------	-------	TRUE	chromosome
NC_003143.1_4475632	GCTGTTT	G	YPO3975	opdA	oligopeptidase A	FALSE	TRUE	chromosome
NC_003143.1_4477833	GGGATAGTACCTGAATAAT	G	-------	-------	-------	-------	TRUE	chromosome
NC_003143.1_4478874	AGGTTGATAAGTTCCAG	A	YPO3977	gor	glutathione reductase	FALSE	FALSE	chromosome
NC_003143.1_4479529	T	TC	-------	-------	-------	-------	FALSE	chromosome
NC_003143.1_4481162	T	TACTGGC	YPO3979	NA	GntP family permease	FALSE	TRUE	chromosome
NC_003143.1_4487106	CACATTG	C	YPO3984	yapE	autotransporter protein	FALSE	TRUE	chromosome
NC_003143.1_4487791	GC	G	YPO3984	yapE	autotransporter protein	FALSE	TRUE	chromosome
NC_003143.1_4489002	TA	T	-------	-------	-------	-------	TRUE	chromosome
NC_003143.1_4491382	TCTTCAC	T,TCTTCACCTTCAC	YPO3987	NA	hypothetical protein	FALSE	TRUE	chromosome
NC_003143.1_4491401	T	TG	YPO3987	NA	hypothetical protein	FALSE	FALSE	chromosome
NC_003143.1_4491805	GC	G	YPO3987	NA	hypothetical protein	FALSE	FALSE	chromosome
NC_003143.1_4499696	A	AG	-------	-------	-------	-------	FALSE	chromosome
NC_003143.1_4501399	GC	G	YPO3994	pelY	periplasmic pectate lyase	FALSE	TRUE	chromosome
NC_003143.1_4502608	GGCC	G	-------	-------	-------	-------	FALSE	chromosome
NC_003143.1_4502611	C	CTT	-------	-------	-------	-------	FALSE	chromosome
NC_003143.1_4503531	GT	G	-------	-------	-------	-------	FALSE	chromosome
NC_003143.1_4509838	TAGAGAAGCCG	T	YPO4001	dppC	dipeptide transporter	FALSE	TRUE	chromosome
NC_003143.1_4510624	A	AC	YPO4002	dppB	dipeptide transporter permease DppB	FALSE	TRUE	chromosome
NC_003143.1_4511443	T	TGGTCACCG	YPO4002	dppB	dipeptide transporter permease DppB	FALSE	TRUE	chromosome
NC_003143.1_4513717	C	CA	-------	-------	-------	-------	TRUE	chromosome
NC_003143.1_4514867	TTTTTACCGGCAAGTC	T	YPO4005	NA	hemolysin activator protein	FALSE	FALSE	chromosome
NC_003143.1_4515816	T	TC	YPO4005	NA	hemolysin activator protein	FALSE	FALSE	chromosome
NC_003143.1_4517648	C	CA	-------	-------	-------	-------	TRUE	chromosome
NC_003143.1_4517735	TTGCGCTACCAAGC	T	-------	-------	-------	-------	FALSE	chromosome
NC_003143.1_4522433	C	CG	-------	-------	-------	-------	FALSE	chromosome
NC_003143.1_4523623	GT	G	YPO4013	yhjW	phosphoethanolamine transferase	FALSE	FALSE	chromosome
NC_003143.1_4525385	CGAAAAACAG	C,CGAAAAACAGGAAAAACAG,CGAAAAACAGGAAAAACAGGAAAAACAG	-------	-------	-------	-------	TRUE	chromosome
NC_003143.1_4529169	TTTTTACAGCTAATCGATTG	T,TTTTTACAGCTAATCGATTGTTTTACAGCTAATCGATTG	-------	-------	-------	-------	TRUE	chromosome
NC_003143.1_4537216	TTAGACACAGCGATACGGTCA	T	-------	-------	-------	-------	FALSE	chromosome
NC_003143.1_4539367	CGTCGTGGTA	C	YPO4023	NA	iron transport permease	FALSE	FALSE	chromosome
NC_003143.1_4545627	T	TTTTATC	YPO4032	NA	hypothetical protein	FALSE	TRUE	chromosome
NC_003143.1_4551769	T	TG	YPO4036	NA	xylose transporter ATP-binding protein	FALSE	FALSE	chromosome
NC_003143.1_4552808	AGGCAT	A	YPO4037	xylF	D-xylose transporter subunit XylF	FALSE	FALSE	chromosome
NC_003143.1_4555174	AGTTGATCGTTTACTGG	A	-------	-------	-------	-------	TRUE	chromosome
NC_003143.1_4558132	GC	GCC,G	YPO4041	NA	fimbrial chaperone	FALSE	TRUE	chromosome
[truncated: 94 more rows]

## Sheet: Table S3
Supplementary Table S3. List of SNPs identified in 365 genomes of Y. pestis
Chrom Pos	REF	ALT	Gene ID	Gene Name	Gene Function	Mut Type	Pseudogene
NC_003143.1_2873	G	T	YPO0004	yieM	hypothetical protein	nonsyn	FALSE
NC_003143.1_3270	C	T	YPO0004	yieM	hypothetical protein	syn	FALSE
NC_003143.1_3749	A	G	YPO0004	yieM	hypothetical protein	syn	FALSE
NC_003143.1_4089	C	T	YPO0005	NA	regulatory ATPase RavA	syn	FALSE
NC_003143.1_5607	C	T	-------	-------	-------	intergenic	-------
NC_003143.1_6103	C	T	YPO0006	trkD	potassium transport protein Kup	nonsyn	FALSE
NC_003143.1_6410	C	T	YPO0006	trkD	potassium transport protein Kup	syn	FALSE
NC_003143.1_7708	C	A	-------	-------	-------	intergenic	-------
NC_003143.1_8793	C	A	YPO0008	rbsK	ribokinase	nonsense	FALSE
NC_003143.1_20252	C	T	YPO0013	mobA	molybdopterin-guanine dinucleotide biosynthesis protein MobA	nonsyn	FALSE
NC_003143.1_20256	C	T	YPO0013	mobA	molybdopterin-guanine dinucleotide biosynthesis protein MobA	nonsyn	FALSE
NC_003143.1_21219	C	A	YPO0014	NA	serine/threonine protein kinase	nonsyn	FALSE
NC_003143.1_22682	G	A	-------	-------	-------	intergenic	-------
NC_003143.1_22687	A	G	-------	-------	-------	intergenic	-------
NC_003143.1_22702	C	T	-------	-------	-------	intergenic	-------
NC_003143.1_22948	C	A	YPO0017	polA	DNA polymerase I	nonsyn	FALSE
NC_003143.1_24556	A	G	YPO0017	polA	DNA polymerase I	nonsyn	FALSE
NC_003143.1_24930	G	A	YPO0017	polA	DNA polymerase I	syn	FALSE
NC_003143.1_25461	T	A	YPO0017	polA	DNA polymerase I	syn	FALSE
NC_003143.1_28451	C	T	YPO0020	NA	hypothetical protein	syn	FALSE
NC_003143.1_30884	C	T	YPO0022	glnG	nitrogen regulation protein NR(I)	nonsyn	FALSE
NC_003143.1_34810	T	C	-------	-------	-------	intergenic	-------
NC_003143.1_34863	T	G	-------	-------	-------	intergenic	-------
NC_003143.1_34918	A	G	-------	-------	-------	intergenic	-------
NC_003143.1_35501	G	T	YPO0026	bipA	GTPase	nonsyn	FALSE
NC_003143.1_36472	C	A	YPO0026	bipA	GTPase	syn	FALSE
NC_003143.1_37356	G	A	YPO0027	NA	phosphatase	nonsyn	FALSE
NC_003143.1_41536	C	T	YPO0032	NA	hypothetical protein	nonsyn	FALSE
NC_003143.1_41758	G	T	YPO0032	NA	hypothetical protein	nonsyn	FALSE
NC_003143.1_42303	C	T	YPO0032	NA	hypothetical protein	syn	FALSE
NC_003143.1_43343	C	T	YPO0033	NA	hypothetical protein	nonsyn	FALSE
NC_003143.1_46477	C	T	YPO0035	gltC	sodium/glutamate symport carrier protein	nonsyn	FALSE
NC_003143.1_46513	C	T	YPO0035	gltC	sodium/glutamate symport carrier protein	nonsyn	FALSE
NC_003143.1_46518	G	T	YPO0035	gltC	sodium/glutamate symport carrier protein	nonsyn	FALSE
NC_003143.1_46963	C	T	YPO0035	gltC	sodium/glutamate symport carrier protein	nonsyn	FALSE
NC_003143.1_47041	C	T	YPO0035	gltC	sodium/glutamate symport carrier protein	nonsyn	FALSE
NC_003143.1_47957	G	T	YPO0036	recG	ATP-dependent DNA helicase RecG	syn	FALSE
NC_003143.1_48867	C	T	YPO0036	recG	ATP-dependent DNA helicase RecG	nonsyn	FALSE
NC_003143.1_50420	C	A	YPO0038	spoT	bifunctional (p)ppGpp synthetase II/ guanosine-3',5'-bis pyrophosphate 3'-pyrophosphohydrolase	nonsyn	FALSE
NC_003143.1_50877	C	A	YPO0038	spoT	bifunctional (p)ppGpp synthetase II/ guanosine-3',5'-bis pyrophosphate 3'-pyrophosphohydrolase	nonsyn	FALSE
NC_003143.1_52376	C	T	YPO0038	spoT	bifunctional (p)ppGpp synthetase II/ guanosine-3',5'-bis pyrophosphate 3'-pyrophosphohydrolase	nonsyn	FALSE
NC_003143.1_53542	C	A	-------	-------	-------	intergenic	-------
NC_003143.1_54102	A	T	YPO0041	ligB	NAD-dependent DNA ligase LigB	nonsyn	FALSE
NC_003143.1_55771	G	T	YPO0042	NA	hypothetical protein	nonsyn	FALSE
NC_003143.1_56766	T	C	YPO0043	NA	hypothetical protein	syn	FALSE
NC_003143.1_61685	G	C	-------	-------	-------	intergenic	-------
NC_003143.1_64116	T	C	YPO0053	coaD	phosphopantetheine adenylyltransferase	nonsyn	FALSE
NC_003143.1_65361	C	A	YPO0055	kdtA	3-deoxy-D-manno-octulosonic acid transferase	nonsyn	FALSE
NC_003143.1_66776	G	T	-------	-------	-------	intergenic	-------
NC_003143.1_67100	T	G	YPO0056	rfaC	ADP-heptose--LPS heptosyltransferase	nonsyn	FALSE
NC_003143.1_68330	T	C	YPO0057	rfaF	ADP-heptose--LPS heptosyltransferase	nonsyn	FALSE
NC_003143.1_68413	G	A	YPO0057	rfaF	ADP-heptose--LPS heptosyltransferase	nonsyn	FALSE
NC_003143.1_69414	G	T	YPO0058	rfaD	ADP-L-glycero-D-manno-heptose-6-epimerase	syn	FALSE
NC_003143.1_70649	C	T	YPO0059	kbl	2-amino-3-ketobutyrate CoA ligase	nonsyn	FALSE
NC_003143.1_71105	C	A	YPO0059	kbl	2-amino-3-ketobutyrate CoA ligase	nonsyn	FALSE
NC_003143.1_72776	G	A	YPO0061	NA	NA	NA	TRUE
NC_003143.1_74539	C	T	YPO0063	NA	hypothetical protein	nonsyn	FALSE
NC_003143.1_74831	A	G	YPO0063	NA	hypothetical protein	syn	FALSE
NC_003143.1_75934	C	A	YPO0064	NA	2,3-bisphosphoglycerate-independent phosphoglycerate mutase	nonsense	FALSE
NC_003143.1_76354	T	C	YPO0064	NA	2,3-bisphosphoglycerate-independent phosphoglycerate mutase	nonsyn	FALSE
NC_003143.1_76671	C	T	-------	-------	-------	intergenic	-------
NC_003143.1_76794	C	T	-------	-------	-------	intergenic	-------
NC_003143.1_77519	G	T	YPO0066	grxC	glutaredoxin 3	syn	FALSE
NC_003143.1_77982	G	A	YPO0067	secB	preprotein translocase subunit SecB	nonsyn	FALSE
NC_003143.1_78073	G	T	YPO0067	secB	preprotein translocase subunit SecB	nonsyn	FALSE
NC_003143.1_79379	T	C	YPO0069	NA	hypothetical protein	nonsyn	FALSE
NC_003143.1_83693	G	T	YPO0074	cpxR	DNA-binding transcriptional regulator CpxR	nonsyn	FALSE
NC_003143.1_83701	T	C	YPO0074	cpxR	DNA-binding transcriptional regulator CpxR	nonsyn	FALSE
NC_003143.1_84787	A	T	YPO0075	cpxP	periplasmic stress adaptor protein CpxP	nonsyn	FALSE
NC_003143.1_86617	G	A	-------	-------	-------	intergenic	-------
NC_003143.1_86795	C	A	-------	-------	-------	intergenic	-------
NC_003143.1_90183	A	G	YPO0079	sbp1	sulfate transporter subunit	nonsyn	FALSE
NC_003143.1_90931	T	A	YPO0080	NA	hypothetical protein	nonsyn	FALSE
NC_003143.1_91031	A	T	YPO0080	NA	hypothetical protein	nonsyn	FALSE
NC_003143.1_91494	G	A	YPO0080	NA	hypothetical protein	syn	FALSE
NC_003143.1_92867	C	T	YPO0081	NA	membrane transport protein	nonsyn	FALSE
NC_003143.1_93647	C	T	YPO0082	NA	4-carboxy-4-hydroxy-2-oxoadipate aldolase/oxaloacetate decarboxylase	syn	FALSE
NC_003143.1_95682	C	T	YPO0084	NA	transcriptional regulator	nonsyn	FALSE
NC_003143.1_96740	G	A	YPO0085	tpiA	triosephosphate isomerase	syn	FALSE
NC_003143.1_97226	G	A	YPO0086	NA	hypothetical protein	nonsyn	FALSE
NC_003143.1_97414	T	A	YPO0086	NA	hypothetical protein	syn	FALSE
NC_003143.1_98835	C	T	YPO0088	fpr	ferredoxin-NADP reductase	nonsyn	FALSE
NC_003143.1_100848	T	C	YPO0090	glpK'	NA	NA	TRUE
NC_003143.1_101221	G	A	YPO0090	glpK'	NA	NA	TRUE
NC_003143.1_108890	A	G	YPO0099	NA	hypothetical protein	nonsyn	FALSE
NC_003143.1_111540	T	C	YPO0103	menG	ribonuclease activity regulator protein RraA	nonsyn	FALSE
NC_003143.1_112945	C	A	YPO0104	menA	1,4-dihydroxy-2-naphthoate polyprenyltransferase	nonsyn	FALSE
NC_003143.1_113589	A	C	YPO0105	hslU	ATP-dependent protease ATP-binding subunit HslU	nonsyn	FALSE
NC_003143.1_116301	A	T	YPO0108	cytR	DNA-binding transcriptional regulator CytR	nonsense	FALSE
NC_003143.1_116752	G	A	YPO0108	cytR	DNA-binding transcriptional regulator CytR	nonsense	FALSE
NC_003143.1_117163	C	A	YPO0108	cytR	DNA-binding transcriptional regulator CytR	nonsense	FALSE
NC_003143.1_118695	G	A	YPO0110	priA	primosome assembly protein PriA	syn	FALSE
NC_003143.1_121510	C	A	-------	-------	-------	intergenic	-------
NC_003143.1_122183	C	T	-------	-------	-------	intergenic	-------
NC_003143.1_129936	G	A	YPO0121	glpG	intramembrane serine protease GlpG	nonsyn	FALSE
NC_003143.1_130643	G	A	YPO0122	glpE	thiosulfate sulfurtransferase	nonsyn	FALSE
NC_003143.1_132403	A	G	YPO0123	malT	transcriptional regulator MalT	nonsyn	FALSE
NC_003143.1_133269	C	T	YPO0123	malT	transcriptional regulator MalT	syn	FALSE
NC_003143.1_133926	C	T	-------	-------	-------	intergenic	-------
NC_003143.1_135912	C	T	YPO0124	malP	NA	NA	TRUE
NC_003143.1_138344	T	A	YPO0126	malQ	4-alpha-glucanotransferase	nonsyn	FALSE
NC_003143.1_139466	G	A	YPO0127	NA	DNA uptake protein	syn	FALSE
NC_003143.1_141502	C	T	YPO0130	NA	hypothetical protein	nonsyn	FALSE
NC_003143.1_142674	A	G	YPO0132	feoB	ferrous iron transport protein B	nonsyn	FALSE
NC_003143.1_143347	C	A	YPO0132	feoB	ferrous iron transport protein B	nonsyn	FALSE
NC_003143.1_143776	T	C	YPO0132	feoB	ferrous iron transport protein B	nonsyn	FALSE
NC_003143.1_144726	G	A	-------	-------	-------	intergenic	-------
NC_003143.1_145671	C	T	YPO0134	NA	hypothetical protein	nonsyn	FALSE
NC_003143.1_146643	G	A	YPO0134	NA	hypothetical protein	syn	FALSE
NC_003143.1_150946	C	A	YPO0138	pckA	phosphoenolpyruvate carboxykinase	syn	FALSE
NC_003143.1_152909	G	T	YPO0139	hslO	heat shock protein 33	nonsyn	FALSE
NC_003143.1_155747	A	G	YPO0142	NA	hypothetical protein	syn	FALSE
NC_003143.1_155800	C	T	YPO0142	NA	hypothetical protein	nonsyn	FALSE
NC_003143.1_156202	T	A	YPO0142	NA	hypothetical protein	nonsyn	FALSE
NC_003143.1_156409	A	T	YPO0142	NA	hypothetical protein	nonsyn	FALSE
NC_003143.1_157215	C	T	-------	-------	-------	intergenic	-------
NC_003143.1_162027	G	A	YPO0147	NA	hypothetical protein	syn	FALSE
NC_003143.1_163962	C	G	-------	-------	-------	intergenic	-------
NC_003143.1_166484	G	A	YPO0152	aroB	3-dehydroquinate synthase	nonsyn	FALSE
NC_003143.1_166651	G	A	YPO0152	aroB	3-dehydroquinate synthase	nonsense	FALSE
NC_003143.1_167652	T	C	YPO0153	NA	hypothetical protein	nonsyn	FALSE
NC_003143.1_167803	C	T	YPO0153	NA	hypothetical protein	nonsyn	FALSE
NC_003143.1_168535	A	G	YPO0154	dam	DNA adenine methylase	syn	FALSE
NC_003143.1_171062	T	G	YPO0157	trpS	tryptophanyl-tRNA synthetase	syn	FALSE
NC_003143.1_172494	T	G	YPO0158	cysG	siroheme synthase	nonsyn	FALSE
NC_003143.1_173430	T	C	YPO0158	cysG	siroheme synthase	nonsyn	FALSE
NC_003143.1_174137	G	A	YPO0159	nirC	nitrite transporter NirC	nonsyn	FALSE
NC_003143.1_175528	G	A	YPO0161	nirB	nitrite reductase	syn	FALSE
NC_003143.1_176329	G	T	YPO0161	nirB	nitrite reductase	syn	FALSE
NC_003143.1_177168	C	A	YPO0161	nirB	nitrite reductase	nonsense	FALSE
NC_003143.1_178028	C	T	YPO0162	codA	cytosine deaminase	nonsyn	FALSE
NC_003143.1_179896	C	A	YPO0163	NA	hypothetical protein	syn	FALSE
NC_003143.1_180298	A	G	YPO0163	NA	hypothetical protein	syn	FALSE
NC_003143.1_181253	T	C	YPO0164	NA	membrane receptor protein	syn	FALSE
NC_003143.1_181710	G	C	YPO0164	NA	membrane receptor protein	nonsyn	FALSE
NC_003143.1_182447	C	T	YPO0164	NA	membrane receptor protein	syn	FALSE
NC_003143.1_184635	G	A	YPO0166	NA	6-phospho-beta-glucosidase	syn	FALSE
NC_003143.1_185039	G	A	YPO0166	NA	6-phospho-beta-glucosidase	nonsense	FALSE
NC_003143.1_185816	G	A	-------	-------	-------	intergenic	-------
NC_003143.1_186798	C	G	-------	-------	-------	intergenic	-------
NC_003143.1_189650	G	A	-------	-------	-------	intergenic	-------
NC_003143.1_189944	C	T	-------	-------	-------	intergenic	-------
NC_003143.1_192718	G	A	-------	-------	-------	intergenic	-------
NC_003143.1_193804	G	A	YPO0174	NA	hypothetical protein	nonsyn	FALSE
NC_003143.1_195048	C	T	-------	-------	-------	intergenic	-------
NC_003143.1_195147	G	A	YPO0175	crp	cAMP-regulatory protein	syn	FALSE
NC_003143.1_195199	A	C	YPO0175	crp	cAMP-regulatory protein	nonsyn	FALSE
NC_003143.1_195247	T	C	YPO0175	crp	cAMP-regulatory protein	nonsyn	FALSE
NC_003143.1_195326	C	T	YPO0175	crp	cAMP-regulatory protein	nonsyn	FALSE
NC_003143.1_195560	G	T	YPO0175	crp	cAMP-regulatory protein	nonsyn	FALSE
NC_003143.1_196232	T	G	YPO0176	NA	hypothetical protein	nonsyn	FALSE
NC_003143.1_196837	C	T	YPO0177	NA	hypothetical protein	nonsyn	FALSE
NC_003143.1_197030	G	T	-------	-------	-------	intergenic	-------
NC_003143.1_198915	C	T	YPO0180	NA	hydrolase	nonsyn	FALSE
NC_003143.1_200232	C	A	-------	-------	-------	intergenic	-------
NC_003143.1_201673	T	G	YPO0183	tauB	taurine transporter ATP-binding protein	nonsyn	FALSE
NC_003143.1_201788	G	A	YPO0183	tauB	taurine transporter ATP-binding protein	nonsyn	FALSE
NC_003143.1_203665	T	C	YPO0185	tauD	taurine dioxygenase	syn	FALSE
NC_003143.1_204205	T	C	YPO0186	NA	sugar transferase	syn	FALSE
NC_003143.1_209742	G	A	YPO0191	kefB	glutathione-regulated potassium-efflux system protein KefB	nonsyn	FALSE
NC_003143.1_210263	A	G	YPO0191	kefB	glutathione-regulated potassium-efflux system protein KefB	nonsyn	FALSE
NC_003143.1_210527	G	T	YPO0191	kefB	glutathione-regulated potassium-efflux system protein KefB	nonsyn	FALSE
NC_003143.1_213082	T	C	-------	-------	-------	intergenic	-------
NC_003143.1_213127	T	G	-------	-------	-------	intergenic	-------
NC_003143.1_213130	T	C	-------	-------	-------	intergenic	-------
NC_003143.1_213227	A	T	-------	-------	-------	intergenic	-------
NC_003143.1_213282	T	G	-------	-------	-------	intergenic	-------
NC_003143.1_215377	A	C	YPO0200	rpsL	30S ribosomal protein S12	nonsyn	FALSE
NC_003143.1_215405	C	T	YPO0200	rpsL	30S ribosomal protein S12	nonsyn	FALSE
NC_003143.1_215519	G	T	YPO0200	rpsL	30S ribosomal protein S12	nonsyn	FALSE
NC_003143.1_215610	C	A	YPO0200	rpsL	30S ribosomal protein S12	nonsyn	FALSE
NC_003143.1_215839	A	G	YPO0201	rpsG	30S ribosomal protein S7	syn	FALSE
NC_003143.1_216276	A	G	-------	-------	-------	intergenic	-------
NC_003143.1_216414	A	G	YPO0202	fusA	elongation factor G	nonsyn	FALSE
NC_003143.1_216657	T	C	YPO0202	fusA	elongation factor G	nonsyn	FALSE
NC_003143.1_217765	C	T	YPO0202	fusA	elongation factor G	syn	FALSE
NC_003143.1_218636	C	T	YPO0203	tuf	elongation factor Tu	nonsyn	FALSE
NC_003143.1_218640	G	A	YPO0203	tuf	elongation factor Tu	nonsyn	FALSE
NC_003143.1_218846	C	T	YPO0203	tuf	elongation factor Tu	nonsyn	FALSE
NC_003143.1_218871	A	G	YPO0203	tuf	elongation factor Tu	nonsyn	FALSE
NC_003143.1_220954	T	C	YPO0206	bfr	bacterioferritin	syn	FALSE
NC_003143.1_221468	T	C	-------	-------	-------	intergenic	-------
NC_003143.1_221779	T	G	YPO0209	rpsJ	30S ribosomal protein S10	nonsyn	FALSE
NC_003143.1_222118	G	A	YPO0210	rplC	50S ribosomal protein L3	syn	FALSE
NC_003143.1_222896	C	A	YPO0211	rplD	50S ribosomal protein L4	syn	FALSE
NC_003143.1_224245	C	T	YPO0213	rplB	50S ribosomal protein L2	nonsyn	FALSE
NC_003143.1_225409	C	T	YPO0216	rpsC	30S ribosomal protein S3	nonsyn	FALSE
NC_003143.1_226711	A	G	-------	-------	-------	intergenic	-------
NC_003143.1_226805	A	G	YPO0220	rplN	50S ribosomal protein L14	nonsyn	FALSE
NC_003143.1_227343	G	A	YPO0221	rplX	50S ribosomal protein L24	nonsyn	FALSE
NC_003143.1_227422	T	A	YPO0221	rplX	50S ribosomal protein L24	syn	FALSE
NC_003143.1_228268	T	G	YPO0222a	rpsN	30S ribosomal protein S14	syn	FALSE
NC_003143.1_228831	C	T	YPO0224	rplF	50S ribosomal protein L6	syn	FALSE
NC_003143.1_229742	C	G	YPO0226	rpsE	30S ribosomal protein S5	syn	FALSE
NC_003143.1_230177	T	G	YPO0226	rpsE	30S ribosomal protein S5	syn	FALSE
NC_003143.1_230991	C	T	YPO0229	secY	preprotein translocase subunit SecY	nonsyn	FALSE
NC_003143.1_232515	C	T	YPO0231	rpsM	30S ribosomal protein S13	nonsyn	FALSE
NC_003143.1_232640	G	A	YPO0231	rpsM	30S ribosomal protein S13	syn	FALSE
NC_003143.1_232987	G	A	YPO0232	rpsK	30S ribosomal protein S11	nonsyn	FALSE
NC_003143.1_233212	C	T	YPO0232	rpsK	30S ribosomal protein S11	nonsyn	FALSE
NC_003143.1_234148	C	T	YPO0234	rpoA	DNA-directed RNA polymerase subunit alpha	syn	FALSE
NC_003143.1_234812	C	T	YPO0234	rpoA	DNA-directed RNA polymerase subunit alpha	nonsyn	FALSE
NC_003143.1_234833	C	T	YPO0234	rpoA	DNA-directed RNA polymerase subunit alpha	nonsyn	FALSE
NC_003143.1_234876	G	A	YPO0234	rpoA	DNA-directed RNA polymerase subunit alpha	nonsense	FALSE
NC_003143.1_236348	C	A	YPO0237	NA	hypothetical protein	nonsyn	FALSE
NC_003143.1_239825	A	T	YPO0240	NA	16S rRNA m5C967 methyltransferase	nonsyn	FALSE
NC_003143.1_241605	C	T	YPO0243	NA	DNA protecting protein DprA	syn	FALSE
NC_003143.1_245276	T	G	YPO0247	NA	transferase	syn	FALSE
NC_003143.1_247939	A	G	YPO0250	NA	hydrolase	syn	FALSE
NC_003143.1_248298	C	A	YPO0250	NA	hydrolase	nonsense	FALSE
NC_003143.1_248829	G	T	YPO0251	actP	acetate permease	syn	FALSE
NC_003143.1_249027	T	G	YPO0251	actP	acetate permease	syn	FALSE
NC_003143.1_250903	C	T	YPO0253	acs	acetyl-CoA synthetase	syn	FALSE
NC_003143.1_251315	A	C	YPO0253	acs	acetyl-CoA synthetase	nonsyn	FALSE
NC_003143.1_252309	C	T	YPO0253	acs	acetyl-CoA synthetase	nonsyn	FALSE
NC_003143.1_253866	C	T	YPO0254	gltP	glutamate/aspartate:proton symporter	nonsyn	FALSE
NC_003143.1_256304	G	A	YPO0256	NA	two-component sensor/regulator	nonsyn	FALSE
NC_003143.1_257340	C	T	YPO0256	NA	two-component sensor/regulator	syn	FALSE
NC_003143.1_260417	A	C	YPO0258	NA	type-III secretion protein	nonsyn	FALSE
NC_003143.1_262564	C	A	YPO0260a	NA	type III secretion apparatus	nonsyn	FALSE
NC_003143.1_264671	G	A	YPO0264	NA	hypothetical protein	nonsyn	FALSE
NC_003143.1_266075	A	G	YPO0266	NA	secretion system apparatus protein SsaV	nonsyn	FALSE
NC_003143.1_267073	G	T	YPO0266	NA	secretion system apparatus protein SsaV	nonsyn	FALSE
NC_003143.1_268216	C	T	YPO0267	NA	type III secretion system ATPase	nonsyn	FALSE
NC_003143.1_269501	C	T	-------	-------	-------	intergenic	-------
NC_003143.1_269693	C	T	YPO0269	NA	type III secretion system protein	nonsyn	FALSE
NC_003143.1_272071	C	A	YPO0272	NA	type III secretion apparatus protein	nonsyn	FALSE
NC_003143.1_273283	C	A	YPO0273	NA	secretion system apparatus protein SsaU	syn	FALSE
NC_003143.1_273768	C	T	-------	-------	-------	intergenic	-------
NC_003143.1_274360	C	T	YPO0274	NA	hypothetical protein	nonsyn	FALSE
NC_003143.1_274493	G	A	YPO0274	NA	hypothetical protein	syn	FALSE
NC_003143.1_277159	C	T	YPO0277	NA	transmembrane transport protein	syn	FALSE
NC_003143.1_277370	C	T	YPO0277	NA	transmembrane transport protein	nonsyn	FALSE
NC_003143.1_278066	C	T	YPO0278	metC	cystathionine beta-lyase	nonsyn	FALSE
NC_003143.1_278827	C	T	YPO0278	metC	cystathionine beta-lyase	syn	FALSE
NC_003143.1_282762	G	A	YPO0282	hmuS	hemin transport protein	syn	FALSE
NC_003143.1_284820	C	A	YPO0283	hmuR	hemin receptor	nonsense	FALSE
NC_003143.1_285307	G	A	-------	-------	-------	intergenic	-------
NC_003143.1_285384	G	A	-------	-------	-------	intergenic	-------
NC_003143.1_285402	T	C	-------	-------	-------	intergenic	-------
NC_003143.1_286528	T	A	YPO0285	NA	hypothetical protein	syn	FALSE
NC_003143.1_288542	G	A	YPO0287	NA	5,10-methylenetetrahydrofolate reductase	nonsyn	FALSE
NC_003143.1_289157	C	T	-------	-------	-------	intergenic	-------
NC_003143.1_290202	A	C	-------	-------	-------	intergenic	-------
NC_003143.1_290510	G	T	YPO0289	NA	ATP/GTP-binding protein	nonsyn	FALSE
NC_003143.1_294320	G	A	YPO0293	NA	hypothetical protein	nonsense	FALSE
NC_003143.1_295529	A	G	-------	-------	-------	intergenic	-------
NC_003143.1_296089	G	T	YPO0294	terZ	tellurium resistance protein	nonsyn	FALSE
NC_003143.1_307676	G	A	YPO0306	NA	hypothetical protein	nonsense	FALSE
NC_003143.1_308376	G	A	YPO0306	NA	hypothetical protein	nonsyn	FALSE
NC_003143.1_308964	T	C	-------	-------	-------	intergenic	-------
NC_003143.1_309324	C	T	-------	-------	-------	intergenic	-------
NC_003143.1_310250	A	C	YPO0308	NA	oxidoreductase	nonsyn	FALSE
NC_003143.1_311386	G	A	YPO0308	NA	oxidoreductase	nonsyn	FALSE
NC_003143.1_316868	C	T	YPO0310	ubiC	chorismate pyruvate lyase	nonsyn	FALSE
NC_003143.1_317016	G	A	YPO0310	ubiC	chorismate pyruvate lyase	syn	FALSE
NC_003143.1_318862	G	A	YPO0312	plsB	glycerol-3-phosphate acyltransferase	syn	FALSE
NC_003143.1_319353	C	T	YPO0312	plsB	glycerol-3-phosphate acyltransferase	nonsyn	FALSE
NC_003143.1_320502	C	T	YPO0312	plsB	glycerol-3-phosphate acyltransferase	nonsyn	FALSE
NC_003143.1_320804	T	G	YPO0312	plsB	glycerol-3-phosphate acyltransferase	nonsyn	FALSE
NC_003143.1_321928	C	T	YPO0314	lexA	LexA repressor	nonsyn	FALSE
NC_003143.1_322671	C	T	YPO0315	NA	zinc uptake transcriptional repressor	syn	FALSE
NC_003143.1_323449	G	A	YPO0316	NA	tRNA-dihydrouridine synthase A	syn	FALSE
NC_003143.1_324480	A	T	-------	-------	-------	intergenic	-------
NC_003143.1_324986	G	C	-------	-------	-------	intergenic	-------
NC_003143.1_325836	T	C	YPO0319	qor	quinone oxidoreductase, NADPH-dependent	syn	FALSE
NC_003143.1_328160	G	A	YPO0321	alr	alanine racemase	nonsyn	FALSE
NC_003143.1_329755	T	A	YPO0322	tyrB	aromatic amino acid aminotransferase	nonsyn	FALSE
NC_003143.1_330078	G	A	YPO0322	tyrB	aromatic amino acid aminotransferase	nonsyn	FALSE
NC_003143.1_330713	G	A	-------	-------	-------	intergenic	-------
NC_003143.1_333394	T	C	YPO0324	uvrA	excinuclease ABC subunit A	nonsyn	FALSE
NC_003143.1_334580	A	G	-------	-------	-------	intergenic	-------
NC_003143.1_335266	G	T	YPO0325	ssb	single-stranded DNA-binding protein	nonsyn	FALSE
NC_003143.1_335645	G	A	YPO0326	NA	hypothetical protein	nonsyn	FALSE
NC_003143.1_335833	C	T	YPO0326	NA	hypothetical protein	syn	FALSE
NC_003143.1_335859	G	A	-------	-------	-------	intergenic	-------
NC_003143.1_336376	C	T	YPO0327	NA	alcohol dehydrogenase	nonsyn	FALSE
NC_003143.1_337335	C	T	YPO0328	rhaD	rhamnulose-1-phosphate aldolase	nonsyn	FALSE
NC_003143.1_337523	G	A	YPO0328	rhaD	rhamnulose-1-phosphate aldolase	syn	FALSE
NC_003143.1_337571	C	A	YPO0328	rhaD	rhamnulose-1-phosphate aldolase	nonsyn	FALSE
NC_003143.1_339421	G	A	YPO0330	rhaB	rhamnulokinase	syn	FALSE
NC_003143.1_340126	C	T	YPO0330	rhaB	rhamnulokinase	syn	FALSE
NC_003143.1_341531	G	A	YPO0332	rhaS	transcriptional activator RhaS	nonsyn	FALSE
NC_003143.1_341543	T	C	YPO0332	rhaS	transcriptional activator RhaS	nonsyn	FALSE
NC_003143.1_341720	A	G	YPO0332	rhaS	transcriptional activator RhaS	nonsyn	FALSE
NC_003143.1_344159	C	T	-------	-------	-------	intergenic	-------
NC_003143.1_348092	G	T	YPO0339	NA	enhancing factor	nonsyn	FALSE
NC_003143.1_348989	C	T	YPO0341	NA	transcriptional regulator	nonsyn	FALSE
NC_003143.1_349871	A	C	-------	-------	-------	intergenic	-------
NC_003143.1_350726	A	C	YPO0342	NA	oxidoreductase Fe-S binding subunit	syn	FALSE
NC_003143.1_351457	C	A	YPO0342	NA	oxidoreductase Fe-S binding subunit	nonsyn	FALSE
NC_003143.1_351821	T	G	YPO0342	NA	oxidoreductase Fe-S binding subunit	nonsyn	FALSE
NC_003143.1_351956	G	A	YPO0342	NA	oxidoreductase Fe-S binding subunit	syn	FALSE
NC_003143.1_353703	T	G	YPO0344	NA	formate dehydrogenase H	nonsyn	FALSE
NC_003143.1_356311	G	T	YPO0345	dipZ	thiol:disulfide interchange protein	nonsyn	FALSE
NC_003143.1_357166	C	T	YPO0347	dcuA	anaerobic C4-dicarboxylate transporter	nonsyn	FALSE
NC_003143.1_358397	C	T	YPO0347	dcuA	anaerobic C4-dicarboxylate transporter	nonsyn	FALSE
NC_003143.1_358809	T	C	YPO0348	aspA	aspartate ammonia-lyase	nonsyn	FALSE
NC_003143.1_358874	C	A	YPO0348	aspA	aspartate ammonia-lyase	nonsyn	FALSE
NC_003143.1_358875	A	G	YPO0348	aspA	aspartate ammonia-lyase	nonsyn	FALSE
NC_003143.1_359527	C	A	YPO0348	aspA	aspartate ammonia-lyase	nonsyn	FALSE
NC_003143.1_359662	C	T	YPO0348	aspA	aspartate ammonia-lyase	nonsyn	FALSE
NC_003143.1_363422	C	A	-------	-------	-------	intergenic	-------
NC_003143.1_366168	C	T	-------	-------	-------	intergenic	-------
NC_003143.1_367638	C	T	YPO0357	frdD	fumarate reductase subunit D	syn	FALSE
NC_003143.1_367794	C	T	YPO0357	frdD	fumarate reductase subunit D	syn	FALSE
NC_003143.1_368379	C	T	-------	-------	-------	intergenic	-------
NC_003143.1_369491	C	T	YPO0360	frdA	fumarate reductase flavoprotein subunit	nonsyn	FALSE
NC_003143.1_370402	T	C	YPO0360	frdA	fumarate reductase flavoprotein subunit	nonsyn	FALSE
NC_003143.1_372385	G	T	-------	-------	-------	intergenic	-------
NC_003143.1_372419	C	T	-------	-------	-------	intergenic	-------
NC_003143.1_373649	T	C	YPO0363	NA	hypothetical protein	nonsyn	FALSE
NC_003143.1_375144	G	A	YPO0363	NA	hypothetical protein	nonsense	FALSE
NC_003143.1_375290	G	A	YPO0363	NA	hypothetical protein	nonsyn	FALSE
NC_003143.1_375663	C	T	YPO0363	NA	hypothetical protein	nonsyn	FALSE
NC_003143.1_377751	G	A	YPO0365	NA	ribosome-associated GTPase	syn	FALSE
NC_003143.1_378859	C	T	YPO0366	orn	oligoribonuclease	nonsyn	FALSE
NC_003143.1_380496	G	A	YPO0367	NA	(Fe-S)-binding protein	syn	FALSE
NC_003143.1_380909	C	T	YPO0367	NA	(Fe-S)-binding protein	nonsyn	FALSE
NC_003143.1_384158	C	T	YPO0370	NA	N-acetylmuramoyl-L-alanine amidase	syn	FALSE
NC_003143.1_386003	C	T	YPO0371	mutL	DNA mismatch repair protein	syn	FALSE
NC_003143.1_386841	C	A	YPO0371	mutL	DNA mismatch repair protein	nonsyn	FALSE
NC_003143.1_387471	C	T	YPO0372	miaA	tRNA delta(2)-isopentenylpyrophosphate transferase	syn	FALSE
NC_003143.1_387639	C	T	YPO0372	miaA	tRNA delta(2)-isopentenylpyrophosphate transferase	syn	FALSE
NC_003143.1_387968	G	A	YPO0373	hfq	RNA-binding protein Hfq	nonsyn	FALSE
NC_003143.1_388067	T	C	YPO0373	hfq	RNA-binding protein Hfq	nonsyn	FALSE
NC_003143.1_388068	T	G	YPO0373	hfq	RNA-binding protein Hfq	nonsyn	FALSE
NC_003143.1_388134	C	T	YPO0373	hfq	RNA-binding protein Hfq	nonsyn	FALSE
NC_003143.1_388259	C	A	-------	-------	-------	intergenic	-------
NC_003143.1_388393	A	G	YPO0374	hflX	GTPase HflX	nonsyn	FALSE
NC_003143.1_393492	G	A	YPO0378	purA	adenylosuccinate synthetase	syn	FALSE
NC_003143.1_393755	A	G	YPO0378	purA	adenylosuccinate synthetase	nonsyn	FALSE
NC_003143.1_394234	C	A	-------	-------	-------	intergenic	-------
NC_003143.1_394827	T	G	-------	-------	-------	intergenic	-------
NC_003143.1_395632	G	A	YPO0380	rnr	exoribonuclease R	nonsyn	FALSE
NC_003143.1_399533	C	A	YPO0383	aidB	isovaleryl CoA dehydrogenase	nonsyn	FALSE
NC_003143.1_403824	C	T	YPO0387	NA	hypothetical protein	nonsyn	FALSE
NC_003143.1_404237	T	G	YPO0387	NA	hypothetical protein	nonsyn	FALSE
NC_003143.1_404481	C	T	YPO0387	NA	hypothetical protein	nonsyn	FALSE
NC_003143.1_405177	C	T	YPO0388	NA	hypothetical protein	syn	FALSE
NC_003143.1_405290	G	A	YPO0388	NA	hypothetical protein	nonsyn	FALSE
NC_003143.1_407211	C	T	YPO0392a	NA	hypothetical protein	nonsyn	FALSE
NC_003143.1_411091	A	G	-------	-------	-------	intergenic	-------
NC_003143.1_411833	C	T	YPO0394a	NA	hypothetical protein	nonsyn	FALSE
NC_003143.1_413167	G	A	YPO0396	NA	hypothetical protein	syn	FALSE
NC_003143.1_414001	A	C	YPO0397	NA	hypothetical protein	nonsyn	FALSE
NC_003143.1_415949	C	T	YPO0399	NA	hypothetical protein	nonsyn	FALSE
NC_003143.1_416872	C	A	YPO0399	NA	hypothetical protein	nonsyn	FALSE
NC_003143.1_417832	C	A	YPO0400	NA	hypothetical protein	nonsyn	FALSE
NC_003143.1_418282	G	T	YPO0400	NA	hypothetical protein	nonsyn	FALSE
NC_003143.1_418656	A	G	YPO0401	NA	transcriptional regulator	syn	FALSE
NC_003143.1_419209	G	A	YPO0401	NA	transcriptional regulator	nonsyn	FALSE
NC_003143.1_420544	C	T	YPO0404	NA	PTS system fructose-family transporter subunit IIC	nonsyn	FALSE
NC_003143.1_420995	C	T	YPO0404	NA	PTS system fructose-family transporter subunit IIC	nonsyn	FALSE
NC_003143.1_421770	G	A	YPO0405	NA	phosphoenolpyruvate-protein phosphotransferase	nonsyn	FALSE
NC_003143.1_423172	C	T	YPO0405	NA	phosphoenolpyruvate-protein phosphotransferase	nonsyn	FALSE
NC_003143.1_425215	C	A	YPO0407	NA	autoinducer-2 (AI-2) modifying protein LsrG	nonsyn	FALSE
NC_003143.1_425740	T	C	YPO0408	NA	aldolase	syn	FALSE
NC_003143.1_425790	T	C	YPO0408	NA	aldolase	nonsyn	FALSE
NC_003143.1_427054	C	T	YPO0409	NA	substrate-binding protein	nonsyn	FALSE
NC_003143.1_427827	G	A	YPO0410	NA	ABC transporter permease	nonsyn	FALSE
NC_003143.1_428174	C	T	YPO0410	NA	ABC transporter permease	nonsyn	FALSE
NC_003143.1_429420	C	T	YPO0411	NA	ABC transporter permease	nonsyn	FALSE
NC_003143.1_430561	G	A	YPO0412	NA	ABC transporter ATP-binding protein	nonsyn	FALSE
NC_003143.1_430724	C	T	YPO0412	NA	ABC transporter ATP-binding protein	syn	FALSE
NC_003143.1_433408	C	T	YPO0415	NA	autoinducer-2 (AI-2) kinase	nonsyn	FALSE
NC_003143.1_434257	T	G	YPO0415	NA	autoinducer-2 (AI-2) kinase	nonsyn	FALSE
NC_003143.1_435175	C	T	YPO0416	NA	lipopolysaccharide core biosynthesis protein	nonsense	FALSE
NC_003143.1_435572	C	A	YPO0416	NA	lipopolysaccharide core biosynthesis protein	nonsyn	FALSE
NC_003143.1_435614	C	T	YPO0416	NA	lipopolysaccharide core biosynthesis protein	nonsyn	FALSE
NC_003143.1_436068	A	G	YPO0417	NA	O-antigen biosynthesis protein	nonsyn	FALSE
NC_003143.1_436827	C	A	YPO0417	NA	O-antigen biosynthesis protein	nonsyn	FALSE
NC_003143.1_438201	G	T	YPO0420	NA	lipoprotein	nonsyn	FALSE
NC_003143.1_440396	C	A	YPO0421	NA	multi-drug efflux protein	nonsense	FALSE
NC_003143.1_440575	C	T	YPO0421	NA	multi-drug efflux protein	nonsyn	FALSE
NC_003143.1_440655	C	T	YPO0421	NA	multi-drug efflux protein	syn	FALSE
NC_003143.1_441179	C	T	YPO0421	NA	multi-drug efflux protein	nonsyn	FALSE
NC_003143.1_441652	C	T	YPO0421	NA	multi-drug efflux protein	nonsyn	FALSE
NC_003143.1_443673	G	T	-------	-------	-------	intergenic	-------
NC_003143.1_443675	C	T	-------	-------	-------	intergenic	-------
NC_003143.1_444332	G	A	YPO0424	NA	pectinesterase	nonsyn	FALSE
NC_003143.1_445431	T	C	-------	-------	-------	intergenic	-------
NC_003143.1_445674	T	C	YPO0425	hmsT	HmsT protein	nonsyn	FALSE
NC_003143.1_446060	C	A	YPO0425	hmsT	HmsT protein	syn	FALSE
NC_003143.1_446569	A	G	YPO0425	hmsT	HmsT protein	nonsyn	FALSE
NC_003143.1_446712	A	C	-------	-------	-------	intergenic	-------
NC_003143.1_447459	A	G	-------	-------	-------	intergenic	-------
NC_003143.1_449523	C	A	YPO0429	rimI	ribosomal-protein-alanine N-acetyltransferase	nonsyn	FALSE
NC_003143.1_450658	T	G	YPO0430	prfC	peptide chain release factor 3	nonsyn	FALSE
NC_003143.1_451790	A	C	YPO0431	osmY	hypothetical protein	nonsyn	FALSE
NC_003143.1_453638	C	T	YPO0433	NA	hypothetical protein	nonsyn	FALSE
NC_003143.1_455641	A	T	YPO0435	NA	Na+ dependent nucleoside transporter family protein	nonsyn	FALSE
NC_003143.1_456222	G	T	YPO0435	NA	Na+ dependent nucleoside transporter family protein	nonsyn	FALSE
NC_003143.1_458071	A	G	YPO0436	deoC	2-deoxyribose-5-phosphate aldolase	stop_syn	FALSE
NC_003143.1_459766	G	A	YPO0439	deoB	phosphopentomutase	nonsyn	FALSE
NC_003143.1_461112	A	G	YPO0440	deoD	purine nucleoside phosphorylase	nonsyn	FALSE
NC_003143.1_461550	G	A	YPO0440	deoD	purine nucleoside phosphorylase	nonsyn	FALSE
NC_003143.1_461975	G	A	YPO0441	smp	hypothetical protein	syn	FALSE
NC_003143.1_463516	T	G	YPO0442	serB	phosphoserine phosphatase	syn	FALSE
NC_003143.1_465683	A	C	YPO0444	nadR	nicotinamide-nucleotide adenylyltransferase	nonsyn	FALSE
NC_003143.1_468286	C	T	YPO0446	NA	NA	NA	TRUE
NC_003143.1_469276	A	G	YPO0446	NA	NA	NA	TRUE
NC_003143.1_469498	A	G	YPO0446	NA	NA	NA	TRUE
NC_003143.1_469898	C	A	-------	-------	-------	intergenic	-------
NC_003143.1_470409	C	T	YPO0448	NA	lipoprotein	nonsyn	FALSE
NC_003143.1_471427	C	T	YPO0449	NA	hypothetical protein	nonsyn	FALSE
NC_003143.1_471559	C	A	YPO0449	NA	hypothetical protein	nonsyn	FALSE
NC_003143.1_472352	A	G	-------	-------	-------	intergenic	-------
NC_003143.1_472490	G	C	-------	-------	-------	intergenic	-------
NC_003143.1_472754	C	A	YPO0451	NA	cation-transporting P-type ATPase	nonsyn	FALSE
NC_003143.1_473712	C	A	YPO0451	NA	cation-transporting P-type ATPase	syn	FALSE
NC_003143.1_473888	C	T	YPO0451	NA	cation-transporting P-type ATPase	nonsyn	FALSE
NC_003143.1_477407	G	A	YPO0452	slt	lytic murein transglycosylase	nonsyn	FALSE
NC_003143.1_480174	A	G	YPO0456	rob	right origin-binding protein	nonsyn	FALSE
NC_003143.1_482328	A	G	-------	-------	-------	intergenic	-------
NC_003143.1_483293	T	C	-------	-------	-------	intergenic	-------
NC_003143.1_486737	T	C	YPO0460	thrB	homoserine kinase	nonsyn	FALSE
NC_003143.1_487664	C	T	YPO0461	thrC	threonine synthase	nonsyn	FALSE
NC_003143.1_488947	T	C	YPO0462	NA	hypothetical protein	syn	FALSE
NC_003143.1_490501	C	T	YPO0463	talB	transaldolase B	nonsyn	FALSE
NC_003143.1_491524	C	T	YPO0464	mogA	molybdenum cofactor biosynthesis protein MogA	nonsyn	FALSE
NC_003143.1_492343	G	A	YPO0465	NA	transport protein	nonsyn	FALSE
NC_003143.1_493436	A	G	YPO0465	NA	transport protein	nonsyn	FALSE
NC_003143.1_493535	A	G	YPO0465	NA	transport protein	nonsyn	FALSE
NC_003143.1_506399	C	T	YPO0475	ileS	isoleucyl-tRNA synthetase	syn	FALSE
NC_003143.1_507138	G	A	YPO0475	ileS	isoleucyl-tRNA synthetase	nonsyn	FALSE
NC_003143.1_510477	G	T	-------	-------	-------	intergenic	-------
NC_003143.1_510532	G	T	-------	-------	-------	intergenic	-------
NC_003143.1_510779	T	A	-------	-------	-------	intergenic	-------
NC_003143.1_511653	G	T	-------	-------	-------	intergenic	-------
NC_003143.1_511672	C	T	-------	-------	-------	intergenic	-------
NC_003143.1_511678	C	T	-------	-------	-------	intergenic	-------
NC_003143.1_511693	C	A	-------	-------	-------	intergenic	-------
NC_003143.1_511978	C	T	-------	-------	-------	intergenic	-------
NC_003143.1_515758	T	C	YPO0482	carB	carbamoyl phosphate synthase large subunit	nonsyn	FALSE
NC_003143.1_515976	G	A	YPO0482	carB	carbamoyl phosphate synthase large subunit	syn	FALSE
NC_003143.1_516780	G	T	YPO0483	NA	LysE type translocator	syn	FALSE
NC_003143.1_517733	C	T	YPO0484	NA	hypothetical protein	nonsyn	FALSE
NC_003143.1_519392	C	T	YPO0486	folA	dihydrofolate reductase	syn	FALSE
NC_003143.1_520519	T	C	YPO0489a	NA	hypothetical protein	start_syn	FALSE
NC_003143.1_520663	G	T	-------	-------	-------	intergenic	-------
NC_003143.1_521271	C	A	YPO0489	NA	hypothetical protein	nonsyn	FALSE
NC_003143.1_521531	C	T	YPO0489	NA	hypothetical protein	nonsyn	FALSE
NC_003143.1_522997	A	G	YPO0492	ksgA	dimethyladenosine transferase	nonsyn	FALSE
NC_003143.1_524611	G	A	YPO0493	pdxA	4-hydroxythreonine-4-phosphate dehydrogenase	nonsyn	FALSE
NC_003143.1_525887	T	A	YPO0494	surA	peptidyl-prolyl cis-trans isomerase SurA	nonsyn	FALSE
NC_003143.1_526303	C	T	YPO0495	imp	organic solvent tolerance protein	nonsyn	FALSE
NC_003143.1_527675	C	T	YPO0495	imp	organic solvent tolerance protein	syn	FALSE
NC_003143.1_528282	G	T	YPO0495	imp	organic solvent tolerance protein	nonsyn	FALSE
NC_003143.1_530147	C	A	YPO0497	rluA	ribosomal large subunit pseudouridine synthase A	nonsyn	FALSE
NC_003143.1_535221	T	G	YPO0501	NA	hypothetical protein	nonsyn	FALSE
NC_003143.1_536827	C	T	YPO0503	NA	hypothetical protein	syn	FALSE
NC_003143.1_537476	C	T	YPO0504	NA	hypothetical protein	syn	FALSE
NC_003143.1_537569	C	A	YPO0504	NA	hypothetical protein	syn	FALSE
NC_003143.1_537960	G	T	YPO0504	NA	hypothetical protein	nonsyn	FALSE
NC_003143.1_538078	C	T	YPO0504	NA	hypothetical protein	nonsyn	FALSE
NC_003143.1_539764	G	T	YPO0505	NA	hypothetical protein	nonsyn	FALSE
NC_003143.1_541326	C	T	YPO0506	clpB	Clp ATPase	syn	FALSE
NC_003143.1_541655	C	A	YPO0506	clpB	Clp ATPase	syn	FALSE
NC_003143.1_543677	C	A	YPO0507	NA	hypothetical protein	nonsyn	FALSE
NC_003143.1_545082	C	T	YPO0508	NA	NA	NA	TRUE
NC_003143.1_545488	T	C	YPO0508	NA	NA	NA	TRUE
NC_003143.1_546737	C	T	YPO0508	NA	NA	NA	TRUE
NC_003143.1_547131	T	G	YPO0508	NA	NA	NA	TRUE
NC_003143.1_550436	G	A	YPO0513	NA	hypothetical protein	nonsyn	FALSE
NC_003143.1_550696	C	A	YPO0513	NA	hypothetical protein	syn	FALSE
NC_003143.1_554006	C	T	YPO0515	NA	hypothetical protein	nonsyn	FALSE
NC_003143.1_555698	C	T	YPO0515	NA	hypothetical protein	nonsyn	FALSE
NC_003143.1_556398	C	A	YPO0516	NA	hypothetical protein	nonsyn	FALSE
NC_003143.1_557597	G	A	YPO0517	hepA	ATP-dependent helicase HepA	syn	FALSE
NC_003143.1_561567	G	A	YPO0518	dinA	DNA polymerase II	syn	FALSE
NC_003143.1_563139	T	A	YPO0519	NA	DedA family membrane protein	nonsyn	FALSE
NC_003143.1_568345	A	T	YPO0524	NA	transcriptional regulator SgrR	nonsyn	FALSE
NC_003143.1_569090	C	T	YPO0524	NA	transcriptional regulator SgrR	syn	FALSE
NC_003143.1_569608	A	G	-------	-------	-------	intergenic	-------
NC_003143.1_574078	C	T	YPO0530	leuD	3-isopropylmalate dehydratase small subunit	nonsyn	FALSE
NC_003143.1_574446	C	T	YPO0531	leuC	isopropylmalate isomerase large subunit	nonsyn	FALSE
NC_003143.1_574669	G	A	YPO0531	leuC	isopropylmalate isomerase large subunit	syn	FALSE
NC_003143.1_576681	C	T	YPO0532	leuB	3-isopropylmalate dehydrogenase	nonsyn	FALSE
NC_003143.1_577332	C	T	YPO0533	leuA	2-isopropylmalate synthase	nonsyn	FALSE
NC_003143.1_577812	T	G	YPO0533	leuA	2-isopropylmalate synthase	nonsyn	FALSE
NC_003143.1_581519	G	A	-------	-------	-------	intergenic	-------
NC_003143.1_583692	C	T	YPO0538	NA	hypothetical protein	syn	FALSE
NC_003143.1_583754	A	T	-------	-------	-------	intergenic	-------
NC_003143.1_585091	A	C	YPO0539	ilvI	acetolactate synthase 3 catalytic subunit	nonsyn	FALSE
NC_003143.1_585341	T	C	YPO0539	ilvI	acetolactate synthase 3 catalytic subunit	nonsyn	FALSE
NC_003143.1_586040	C	T	YPO0540	ilvH	acetolactate synthase small subunit	syn	FALSE
NC_003143.1_588771	G	T	YPO0544	NA	hypothetical protein	nonsyn	FALSE
NC_003143.1_588988	C	A	YPO0544	NA	hypothetical protein	start_syn	FALSE
NC_003143.1_589522	G	A	-------	-------	-------	intergenic	-------
NC_003143.1_592637	C	T	YPO0549	ftsI	penicillin-binding protein 3	nonsyn	FALSE
NC_003143.1_592815	G	A	YPO0549	ftsI	penicillin-binding protein 3	syn	FALSE
NC_003143.1_592898	G	A	YPO0549	ftsI	penicillin-binding protein 3	nonsyn	FALSE
NC_003143.1_593038	T	G	YPO0549	ftsI	penicillin-binding protein 3	nonsyn	FALSE
NC_003143.1_593308	G	T	YPO0549	ftsI	penicillin-binding protein 3	nonsyn	FALSE
NC_003143.1_593966	C	T	YPO0550	murE	UDP-N-acetylmuramoylalanyl-D-glutamate--2,6-diaminopimelate ligase	nonsyn	FALSE
NC_003143.1_595812	G	A	YPO0551	murF	UDP-N-acetylmuramoyl-tripeptide--D-alanyl-D-alanine ligase	syn	FALSE
NC_003143.1_599495	C	A	YPO0554	ftsW	cell division protein FtsW	nonsyn	FALSE
NC_003143.1_599704	G	A	YPO0554	ftsW	cell division protein FtsW	nonsyn	FALSE
NC_003143.1_600130	G	C	YPO0555	murG	undecaprenyldiphospho-muramoylpentapeptide beta-N- acetylglucosaminyltransferase	nonsyn	FALSE
NC_003143.1_600174	C	A	YPO0555	murG	undecaprenyldiphospho-muramoylpentapeptide beta-N- acetylglucosaminyltransferase	nonsyn	FALSE
NC_003143.1_604118	G	T	YPO0558	ftsQ	cell division protein FtsQ	nonsyn	FALSE
NC_003143.1_604880	A	G	YPO0559	ftsA	cell division protein FtsA	syn	FALSE
NC_003143.1_607445	C	T	YPO0561	lpxC	UDP-3-O-[3-hydroxymyristoyl] N-acetylglucosamine deacetylase	syn	FALSE
NC_003143.1_608071	G	T	-------	-------	-------	intergenic	-------
NC_003143.1_608985	T	C	YPO0563	NA	SecA regulator SecM	nonsyn	FALSE
NC_003143.1_610350	C	T	YPO0564	secA	preprotein translocase subunit SecA	syn	FALSE
NC_003143.1_611621	G	A	YPO0564	secA	preprotein translocase subunit SecA	nonsyn	FALSE
NC_003143.1_612531	C	T	YPO0565	mutT	nucleoside triphosphate pyrophosphohydrolase	syn	FALSE
NC_003143.1_615290	C	T	YPO0568	NA	hypothetical protein	syn	FALSE
NC_003143.1_615615	G	A	-------	-------	-------	intergenic	-------
NC_003143.1_616868	T	A	YPO0571	NA	hypothetical protein	nonsyn	FALSE
NC_003143.1_619201	C	T	YPO0575	NA	lipoprotein	syn	FALSE
NC_003143.1_621151	C	A	YPO0577	exuT	ExuT transport protein	nonsyn	FALSE
NC_003143.1_621314	C	T	YPO0577	exuT	ExuT transport protein	nonsense	FALSE
NC_003143.1_621741	C	T	YPO0577	exuT	ExuT transport protein	nonsyn	FALSE
NC_003143.1_621783	C	T	YPO0577	exuT	ExuT transport protein	nonsyn	FALSE
NC_003143.1_622555	C	T	-------	-------	-------	intergenic	-------
NC_003143.1_623095	G	A	YPO0579	uxaC	glucuronate isomerase	nonsyn	FALSE
NC_003143.1_624715	C	T	YPO0580	uxaB	altronate oxidoreductase	nonsense	FALSE
NC_003143.1_625777	G	T	YPO0580	uxaB	altronate oxidoreductase	nonsyn	FALSE
NC_003143.1_626450	G	A	YPO0581	uxaA	altronate hydrolase	nonsyn	FALSE
NC_003143.1_629075	C	A	YPO0584	NA	serine/threonine transporter SstT	nonsyn	FALSE
NC_003143.1_629177	C	T	YPO0584	NA	serine/threonine transporter SstT	nonsyn	FALSE
NC_003143.1_629186	C	T	YPO0584	NA	serine/threonine transporter SstT	nonsyn	FALSE
NC_003143.1_629231	C	A	YPO0584	NA	serine/threonine transporter SstT	nonsyn	FALSE
NC_003143.1_629308	G	A	YPO0584	NA	serine/threonine transporter SstT	nonsyn	FALSE
NC_003143.1_629465	C	T	YPO0584	NA	serine/threonine transporter SstT	nonsyn	FALSE
NC_003143.1_629490	C	T	YPO0584	NA	serine/threonine transporter SstT	syn	FALSE
NC_003143.1_629578	G	A	YPO0584	NA	serine/threonine transporter SstT	nonsyn	FALSE
NC_003143.1_629813	T	C	YPO0584	NA	serine/threonine transporter SstT	nonsyn	FALSE
NC_003143.1_630208	A	G	-------	-------	-------	intergenic	-------
NC_003143.1_630366	C	A	-------	-------	-------	intergenic	-------
NC_003143.1_630378	A	T	-------	-------	-------	intergenic	-------
NC_003143.1_630791	G	A	YPO0585	NA	MocA family oxidoreductase	nonsyn	FALSE
NC_003143.1_631579	A	T	YPO0585	NA	MocA family oxidoreductase	nonsyn	FALSE
NC_003143.1_631699	C	T	-------	-------	-------	intergenic	-------
NC_003143.1_632298	A	G	YPO0586	NA	hypothetical protein	nonsyn	FALSE
NC_003143.1_633310	A	C	YPO0587	NA	autotransporter protein	nonsyn	FALSE
NC_003143.1_634142	C	T	YPO0587	NA	autotransporter protein	syn	FALSE
NC_003143.1_635397	G	A	YPO0587	NA	autotransporter protein	nonsyn	FALSE
NC_003143.1_636012	C	T	-------	-------	-------	intergenic	-------
NC_003143.1_636143	C	A	YPO0588	NA	methyltransferase	nonsyn	FALSE
NC_003143.1_641722	A	T	YPO0592	NA	kinase protein	nonsyn	FALSE
NC_003143.1_642608	T	G	YPO0593	NA	hypothetical protein	nonsyn	FALSE
NC_003143.1_644980	C	G	YPO0595	NA	hypothetical protein	nonsyn	FALSE
NC_003143.1_645116	C	T	YPO0595	NA	hypothetical protein	nonsyn	FALSE
NC_003143.1_653407	C	T	YPO0599	NA	adhesin	syn	FALSE
NC_003143.1_653841	C	T	YPO0599	NA	adhesin	nonsyn	FALSE
NC_003143.1_653964	C	T	YPO0599	NA	adhesin	nonsyn	FALSE
NC_003143.1_662230	C	T	YPO0606	yapF	autotransporter protein	nonsyn	FALSE
NC_003143.1_663289	T	G	YPO0606	yapF	autotransporter protein	nonsyn	FALSE
NC_003143.1_663320	C	T	YPO0606	yapF	autotransporter protein	nonsyn	FALSE
NC_003143.1_663791	A	G	YPO0606	yapF	autotransporter protein	nonsyn	FALSE
NC_003143.1_664619	C	T	YPO0607	NA	hypothetical protein	nonsense	FALSE
NC_003143.1_664620	C	A	YPO0607	NA	hypothetical protein	nonsyn	FALSE
NC_003143.1_665137	G	A	-------	-------	-------	intergenic	-------
NC_003143.1_665815	C	T	YPO0608	NA	hypothetical protein	syn	FALSE
NC_003143.1_666562	A	G	-------	-------	-------	intergenic	-------
NC_003143.1_668302	C	T	YPO0610	NA	hypothetical protein	nonsyn	FALSE
NC_003143.1_668314	C	T	YPO0610	NA	hypothetical protein	nonsyn	FALSE
NC_003143.1_669428	C	T	YPO0610	NA	hypothetical protein	syn	FALSE
NC_003143.1_670520	C	T	YPO0610	NA	hypothetical protein	syn	FALSE
NC_003143.1_671548	A	G	YPO0611	NA	LacI family regulatory protein	nonsyn	FALSE
NC_003143.1_673739	T	C	YPO0612	NA	sugar binding protein	nonsyn	FALSE
NC_003143.1_674484	C	T	YPO0613	NA	permease	nonsyn	FALSE
NC_003143.1_674637	G	A	YPO0613	NA	permease	nonsyn	FALSE
NC_003143.1_676460	C	G	YPO0616	NA	glycosyl hydrolase	nonsyn	FALSE
NC_003143.1_676461	G	T	YPO0616	NA	glycosyl hydrolase	nonsyn	FALSE
NC_003143.1_676993	G	A	YPO0616	NA	glycosyl hydrolase	nonsyn	FALSE
NC_003143.1_678779	C	A	YPO0617	NA	hypothetical protein	nonsyn	FALSE
NC_003143.1_679397	C	T	YPO0617	NA	hypothetical protein	nonsyn	FALSE
NC_003143.1_681456	T	A	YPO0618	NA	hypothetical protein	nonsyn	FALSE
NC_003143.1_682373	G	A	YPO0619	NA	multidrug resistance protein MdtN	syn	FALSE
NC_003143.1_682527	G	A	YPO0619	NA	multidrug resistance protein MdtN	nonsyn	FALSE
NC_003143.1_683415	C	A	-------	-------	-------	intergenic	-------
NC_003143.1_684069	C	T	-------	-------	-------	intergenic	-------
NC_003143.1_684070	G	T	-------	-------	-------	intergenic	-------
NC_003143.1_684132	G	T	-------	-------	-------	intergenic	-------
NC_003143.1_684308	G	A	YPO0623	NA	aminotransferase	nonsense	FALSE
NC_003143.1_684581	C	A	YPO0623	NA	aminotransferase	nonsense	FALSE
NC_003143.1_684637	G	T	YPO0623	NA	aminotransferase	nonsense	FALSE
NC_003143.1_684661	C	T	YPO0623	NA	aminotransferase	nonsense	FALSE
NC_003143.1_685060	G	T	YPO0623	NA	aminotransferase	nonsense	FALSE
NC_003143.1_685509	A	G	YPO0624	NA	hypothetical protein	nonsyn	FALSE
NC_003143.1_685587	G	A	YPO0624	NA	hypothetical protein	nonsense	FALSE
NC_003143.1_685800	C	A	YPO0624	NA	hypothetical protein	nonsense	FALSE
NC_003143.1_685894	T	A	YPO0624	NA	hypothetical protein	nonsense	FALSE
NC_003143.1_685919	G	A	YPO0624	NA	hypothetical protein	nonsyn	FALSE
NC_003143.1_686438	C	T	YPO0624	NA	hypothetical protein	nonsense	FALSE
NC_003143.1_686478	C	T	YPO0624	NA	hypothetical protein	nonsyn	FALSE
NC_003143.1_686690	G	T	YPO0624	NA	hypothetical protein	nonsense	FALSE
NC_003143.1_686739	C	T	YPO0624	NA	hypothetical protein	nonsyn	FALSE
NC_003143.1_689053	C	A	YPO0628	NA	translational inhibitor protein	syn	FALSE
NC_003143.1_689585	C	T	YPO0629	NA	hypothetical protein	nonsyn	FALSE
NC_003143.1_689710	C	T	-------	-------	-------	intergenic	-------
NC_003143.1_689747	G	T	-------	-------	-------	intergenic	-------
NC_003143.1_693043	C	T	-------	-------	-------	intergenic	-------
NC_003143.1_696418	G	T	-------	-------	-------	intergenic	-------
NC_003143.1_699019	G	A	-------	-------	-------	intergenic	-------
NC_003143.1_699345	T	G	YPO0643	rpoD	RNA polymerase sigma factor RpoD	nonsyn	FALSE
NC_003143.1_699469	C	T	YPO0643	rpoD	RNA polymerase sigma factor RpoD	nonsyn	FALSE
NC_003143.1_699494	A	G	YPO0643	rpoD	RNA polymerase sigma factor RpoD	syn	FALSE
NC_003143.1_699647	T	C	YPO0643	rpoD	RNA polymerase sigma factor RpoD	syn	FALSE
NC_003143.1_701056	G	A	-------	-------	-------	intergenic	-------
NC_003143.1_701909	C	T	YPO0644	dnaG	DNA primase	nonsyn	FALSE
NC_003143.1_703231	G	A	YPO0645	rpsU	30S ribosomal protein S21	nonsyn	FALSE
NC_003143.1_703720	T	C	YPO0646	gcp	DNA-binding/iron metalloprotein/AP endonuclease	nonsyn	FALSE
NC_003143.1_705536	C	T	YPO0647	NA	glycerol-3-phosphate acyltransferase PlsY	syn	FALSE
NC_003143.1_706019	G	A	YPO0648	folB	bifunctional dihydroneopterin aldolase/dihydroneopterin triphosphate 2'-epimerase	nonsyn	FALSE
NC_003143.1_709503	C	T	-------	-------	-------	intergenic	-------
NC_003143.1_710418	C	T	YPO0652	NA	hypothetical protein	nonsyn	FALSE
NC_003143.1_710909	C	T	YPO0652	NA	hypothetical protein	nonsense	FALSE
NC_003143.1_712557	T	A	YPO0653	glnE	bifunctional glutamine-synthetase adenylyltransferase/deadenyltransferase	nonsyn	FALSE
NC_003143.1_714624	C	T	YPO0654	rfaE	bifunctional heptose 7-phosphate kinase/heptose 1-phosphate adenyltransferase	syn	FALSE
NC_003143.1_716242	C	T	YPO0655	asoB	hypothetical protein	nonsyn	FALSE
NC_003143.1_716333	G	A	YPO0655	asoB	hypothetical protein	syn	FALSE
NC_003143.1_716425	C	T	YPO0655	asoB	hypothetical protein	nonsyn	FALSE
NC_003143.1_717757	G	A	-------	-------	-------	intergenic	-------
NC_003143.1_719950	G	A	YPO0659	NA	hypothetical protein	nonsyn	FALSE
NC_003143.1_720889	C	T	YPO0660	NA	hypothetical protein	syn	FALSE
NC_003143.1_721592	G	C	YPO0661	NA	hypothetical protein	nonsyn	FALSE
NC_003143.1_722780	G	A	YPO0663	tolC	outer membrane channel protein	nonsyn	FALSE
NC_003143.1_726249	G	T	YPO0666	icc	cyclic 3',5'-adenosine monophosphate phosphodiesterase	nonsyn	FALSE
NC_003143.1_727192	G	A	YPO0668	parE	DNA topoisomerase IV subunit B	nonsyn	FALSE
NC_003143.1_727829	C	T	YPO0668	parE	DNA topoisomerase IV subunit B	nonsyn	FALSE
NC_003143.1_730282	G	T	YPO0670	mda66	modulator of drug activity	syn	FALSE
NC_003143.1_732359	A	C	YPO0671	parC	DNA topoisomerase IV subunit A	nonsyn	FALSE
NC_003143.1_732877	C	A	YPO0671	parC	DNA topoisomerase IV subunit A	nonsyn	FALSE
NC_003143.1_733490	C	T	YPO0672	parF	acyltransferase	nonsyn	FALSE
NC_003143.1_733988	G	A	YPO0672	parF	acyltransferase	nonsyn	FALSE
NC_003143.1_734284	G	C	YPO0673	sufI	repressor protein for FtsI	nonsyn	FALSE
NC_003143.1_734391	C	T	YPO0673	sufI	repressor protein for FtsI	nonsyn	FALSE
NC_003143.1_734885	T	G	YPO0673	sufI	repressor protein for FtsI	nonsyn	FALSE
NC_003143.1_735326	C	T	YPO0673	sufI	repressor protein for FtsI	nonsyn	FALSE
NC_003143.1_735497	G	T	YPO0673	sufI	repressor protein for FtsI	nonsyn	FALSE
NC_003143.1_735604	G	A	YPO0673	sufI	repressor protein for FtsI	syn	FALSE
NC_003143.1_738891	T	G	YPO0676	dkgA	2,5-diketo-D-gluconic acid reductase A	nonsyn	FALSE
NC_003143.1_741489	G	T	YPO0679	NA	AraC family transcriptional regulator	nonsyn	FALSE
NC_003143.1_741632	G	A	YPO0679	NA	AraC family transcriptional regulator	nonsyn	FALSE
NC_003143.1_741959	C	T	YPO0679	NA	AraC family transcriptional regulator	nonsyn	FALSE
NC_003143.1_742102	A	C	-------	-------	-------	intergenic	-------
NC_003143.1_742301	A	C	YPO0680	NA	DedA family membrane protein	syn	FALSE
NC_003143.1_742388	C	T	YPO0680	NA	DedA family membrane protein	syn	FALSE
NC_003143.1_744601	A	G	-------	-------	-------	intergenic	-------
NC_003143.1_745509	A	G	YPO0682	NA	MotA/TolQ/ExbB proton channel family protein	nonsyn	FALSE
NC_003143.1_746516	C	T	YPO0684	NA	hypothetical protein	nonsyn	FALSE
NC_003143.1_751216	G	A	YPO0689	NA	hypothetical protein	nonsyn	FALSE
NC_003143.1_751648	C	A	YPO0690	NA	type II secretion protein	nonsyn	FALSE
NC_003143.1_758407	A	G	-------	-------	-------	intergenic	-------
NC_003143.1_759797	G	T	YPO0698	NA	outer membrane usher protein	syn	FALSE
NC_003143.1_759843	C	T	YPO0698	NA	outer membrane usher protein	nonsyn	FALSE
NC_003143.1_760621	C	T	YPO0698	NA	outer membrane usher protein	nonsyn	FALSE
NC_003143.1_761245	G	A	YPO0699	NA	fimbrial chaperone protein	syn	FALSE
NC_003143.1_761631	C	T	YPO0699	NA	fimbrial chaperone protein	nonsyn	FALSE
NC_003143.1_762012	T	G	YPO0700	NA	fimbrial protein	nonsyn	FALSE
NC_003143.1_765064	A	C	YPO0702	NA	hypothetical protein	nonsyn	FALSE
NC_003143.1_766027	C	T	YPO0703	NA	lipoprotein	syn	FALSE
NC_003143.1_766262	C	T	YPO0703	NA	lipoprotein	nonsyn	FALSE
NC_003143.1_766554	G	T	YPO0703	NA	lipoprotein	nonsyn	FALSE
NC_003143.1_766766	C	T	-------	-------	-------	intergenic	-------
NC_003143.1_768746	C	G	YPO0704	NA	NA	NA	TRUE
NC_003143.1_769180	T	G	YPO0706	flhB	flagellar biosynthesis protein FlhB	syn	FALSE
NC_003143.1_769977	G	T	YPO0706	flhB	flagellar biosynthesis protein FlhB	nonsyn	FALSE
NC_003143.1_772253	T	C	YPO0711	fliM	flagellar motor switch protein	nonsyn	FALSE
NC_003143.1_773519	A	G	-------	-------	-------	intergenic	-------
NC_003143.1_774000	G	T	YPO0712	flbD	Fis family transcriptional regulator	syn	FALSE
NC_003143.1_775506	G	A	YPO0714	fliF	flagellar MS-ring protein	nonsyn	FALSE
NC_003143.1_776953	A	G	YPO0715	fliG	flagellar motor switch protein G	nonsyn	FALSE
NC_003143.1_777560	G	A	YPO0715	fliG	flagellar motor switch protein G	syn	FALSE
NC_003143.1_777894	G	A	YPO0716	fliH	flagellar assembly protein H	nonsyn	FALSE
NC_003143.1_779261	C	A	YPO0717	fliI	flagellum-specific ATP synthase	syn	FALSE
NC_003143.1_780386	C	T	-------	-------	-------	intergenic	-------
NC_003143.1_782278	G	A	YPO0721	flgA	flagellar basal body P-ring biosynthesis protein FlgA	nonsense	FALSE
NC_003143.1_782292	A	G	YPO0721	flgA	flagellar basal body P-ring biosynthesis protein FlgA	nonsyn	FALSE
NC_003143.1_783162	T	C	YPO0723	flgC	flagellar basal body rod protein FlgC	syn	FALSE
NC_003143.1_783620	C	T	YPO0724	flgD	flagellar basal body rod modification protein	syn	FALSE
NC_003143.1_784090	T	G	YPO0725	flgE	flagellar hook protein FlgE	nonsyn	FALSE
NC_003143.1_784423	C	T	YPO0725	flgE	flagellar hook protein FlgE	nonsyn	FALSE
NC_003143.1_784951	C	T	YPO0725	flgE	flagellar hook protein FlgE	nonsyn	FALSE
NC_003143.1_790336	G	A	YPO0732	flgK	flagellar hook-associated protein FlgK	nonsyn	FALSE
NC_003143.1_792127	C	A	-------	-------	-------	intergenic	-------
NC_003143.1_793697	A	G	YPO0735	NA	hypothetical protein	nonsyn	FALSE
NC_003143.1_794121	A	C	YPO0736	NA	regulatory protein	nonsyn	FALSE
NC_003143.1_812273	C	T	-------	-------	-------	intergenic	-------
NC_003143.1_812285	T	C	-------	-------	-------	intergenic	-------
NC_003143.1_812289	A	G	-------	-------	-------	intergenic	-------
NC_003143.1_812294	A	G	-------	-------	-------	intergenic	-------
NC_003143.1_812303	A	G	-------	-------	-------	intergenic	-------
NC_003143.1_813422	A	G	YPO0758	NA	LacI family regulatory protein	nonsyn	FALSE
NC_003143.1_813616	C	T	-------	-------	-------	intergenic	-------
NC_003143.1_813841	G	A	-------	-------	-------	intergenic	-------
NC_003143.1_814041	G	A	YPO0759	NA	sodium:sulfate symporter family protein	syn	FALSE
NC_003143.1_817609	C	T	YPO0762	NA	hypothetical protein	syn	FALSE
NC_003143.1_818324	T	A	YPO0762	NA	hypothetical protein	nonsyn	FALSE
NC_003143.1_822882	C	T	YPO0764	NA	hypothetical protein	syn	FALSE
NC_003143.1_830354	C	T	YPO0767	gntP	fructuronate transporter	nonsyn	FALSE
NC_003143.1_834892	G	T	-------	-------	-------	intergenic	-------
NC_003143.1_838564	C	A	YPO0772	NA	hypothetical protein	nonsyn	FALSE
NC_003143.1_839993	C	A	YPO0773	NA	thioesterase	syn	FALSE
NC_003143.1_842650	G	A	YPO0775	NA	hypothetical protein	nonsyn	FALSE
NC_003143.1_843302	G	A	YPO0776	NA	siderophore biosysnthesis protein	nonsyn	FALSE
NC_003143.1_844020	G	A	YPO0776	NA	siderophore biosysnthesis protein	syn	FALSE
NC_003143.1_846025	C	T	YPO0776	NA	siderophore biosysnthesis protein	nonsense	FALSE
NC_003143.1_846364	G	A	YPO0776	NA	siderophore biosysnthesis protein	syn	FALSE
NC_003143.1_849584	C	A	YPO0777	NA	siderophore biosysnthesis protein	nonsyn	FALSE
NC_003143.1_852035	G	A	YPO0778	NA	siderophore biosysnthesis protein	syn	FALSE
NC_003143.1_854205	T	C	YPO0778	NA	siderophore biosysnthesis protein	nonsyn	FALSE
NC_003143.1_860565	A	C	YPO0784	lgt	prolipoprotein diacylglyceryl transferase	nonsyn	FALSE
NC_003143.1_861725	G	A	YPO0785	ptsP	fused phosphoenolpyruvate-protein phosphotransferase PtsP/GAF domain-containing protein	syn	FALSE
NC_003143.1_862047	G	A	YPO0785	ptsP	fused phosphoenolpyruvate-protein phosphotransferase PtsP/GAF domain-containing protein	syn	FALSE
NC_003143.1_863153	C	A	YPO0785	ptsP	fused phosphoenolpyruvate-protein phosphotransferase PtsP/GAF domain-containing protein	nonsyn	FALSE
NC_003143.1_866798	G	A	YPO0790	tas	aldo/keto reductase	nonsyn	FALSE
NC_003143.1_867596	C	T	-------	-------	-------	intergenic	-------
NC_003143.1_867647	G	A	-------	-------	-------	intergenic	-------
NC_003143.1_870232	C	T	YPO0793	aas	acyl-ACP synthetase	nonsyn	FALSE
NC_003143.1_870350	C	A	YPO0793	aas	acyl-ACP synthetase	nonsense	FALSE
NC_003143.1_870740	G	A	YPO0793	aas	acyl-ACP synthetase	nonsyn	FALSE
NC_003143.1_872072	G	A	YPO0794	bisC	biotin sulfoxide reductas2	nonsyn	FALSE
NC_003143.1_872724	A	C	YPO0794	bisC	biotin sulfoxide reductas2	nonsyn	FALSE
NC_003143.1_872970	C	T	YPO0794	bisC	biotin sulfoxide reductas2	nonsyn	FALSE
NC_003143.1_873134	G	A	YPO0794	bisC	biotin sulfoxide reductas2	nonsyn	FALSE
NC_003143.1_873426	G	A	YPO0794	bisC	biotin sulfoxide reductas2	nonsyn	FALSE
NC_003143.1_873984	C	A	YPO0794	bisC	biotin sulfoxide reductas2	nonsyn	FALSE
NC_003143.1_874017	G	A	YPO0794	bisC	biotin sulfoxide reductas2	nonsense	FALSE
NC_003143.1_875349	C	T	YPO0795	galR	DNA-binding transcriptional regulator GalR	syn	FALSE
NC_003143.1_875378	C	T	YPO0796	lysA	diaminopimelate decarboxylase	nonsyn	FALSE
NC_003143.1_877258	T	C	YPO0797	lysR	LysR family transcriptional regulator	nonsyn	FALSE
NC_003143.1_877843	C	T	YPO0798	NA	sugar transport protein	nonsyn	FALSE
NC_003143.1_880088	C	T	YPO0799	NA	LysR family transcriptional regulator	syn	FALSE
NC_003143.1_880801	A	G	YPO0800	NA	hypothetical protein	nonsyn	FALSE
NC_003143.1_882354	A	C	YPO0802	cheD	methyl-accepting chemotaxis protein	nonsyn	FALSE
NC_003143.1_883108	C	A	YPO0802	cheD	methyl-accepting chemotaxis protein	nonsyn	FALSE
NC_003143.1_883161	G	A	YPO0802	cheD	methyl-accepting chemotaxis protein	nonsense	FALSE
NC_003143.1_883401	T	C	YPO0802	cheD	methyl-accepting chemotaxis protein	nonsyn	FALSE
NC_003143.1_897819	G	A	YPO0819	NA	carbonic anhydrase	syn	FALSE
NC_003143.1_899158	C	T	-------	-------	-------	intergenic	-------
NC_003143.1_899260	C	A	-------	-------	-------	intergenic	-------
NC_003143.1_899270	C	T	-------	-------	-------	intergenic	-------
NC_003143.1_899831	A	C	YPO0822	NA	hypothetical protein	nonsyn	FALSE
NC_003143.1_902353	T	C	YPO0823	NA	hypothetical protein	syn	FALSE
NC_003143.1_903195	G	A	YPO0824	NA	hypothetical protein	nonsyn	FALSE
NC_003143.1_904076	C	T	YPO0824	NA	hypothetical protein	syn	FALSE
NC_003143.1_905623	T	G	YPO0824	NA	hypothetical protein	syn	FALSE
NC_003143.1_909352	C	T	YPO0829	NA	sulfatase	nonsyn	FALSE
NC_003143.1_911275	C	T	-------	-------	-------	intergenic	-------
NC_003143.1_911315	T	C	-------	-------	-------	intergenic	-------
NC_003143.1_911318	T	C	-------	-------	-------	intergenic	-------
NC_003143.1_911859	T	A	YPO0831	NA	DeoR family regulatory protein	nonsyn	FALSE
NC_003143.1_912069	C	T	YPO0831	NA	DeoR family regulatory protein	nonsyn	FALSE
NC_003143.1_912502	C	T	YPO0832	agaZ	tagatose 6-phosphate kinase	nonsyn	FALSE
NC_003143.1_912551	C	A	YPO0832	agaZ	tagatose 6-phosphate kinase	syn	FALSE
NC_003143.1_913139	C	T	YPO0832	agaZ	tagatose 6-phosphate kinase	syn	FALSE
NC_003143.1_913310	G	A	YPO0832	agaZ	tagatose 6-phosphate kinase	syn	FALSE
NC_003143.1_915325	T	A	YPO0835	NA	PTS permease	syn	FALSE
NC_003143.1_916116	A	T	YPO0836	NA	PTS permease	nonsense	FALSE
NC_003143.1_917155	A	G	YPO0837	NA	PTS permease	nonsyn	FALSE
NC_003143.1_918508	G	A	YPO0838	NA	acetylglucosamine-6-phosphate deacetylase	nonsyn	FALSE
NC_003143.1_918790	C	T	YPO0839	kduD2	2-deoxy-D-gluconate 3-dehydrogenase	nonsyn	FALSE
NC_003143.1_919419	G	A	YPO0839	kduD2	2-deoxy-D-gluconate 3-dehydrogenase	nonsyn	FALSE
NC_003143.1_919892	G	T	YPO0840	NA	hypothetical protein	nonsyn	FALSE
NC_003143.1_920352	G	A	YPO0840	NA	hypothetical protein	nonsyn	FALSE
NC_003143.1_920760	C	T	-------	-------	-------	intergenic	-------
NC_003143.1_921145	C	A	YPO0841	NA	regulatory protein	nonsyn	FALSE
NC_003143.1_922284	T	G	YPO0842	NA	sulfatase	nonsyn	FALSE
NC_003143.1_923351	G	A	YPO0842	NA	sulfatase	nonsyn	FALSE
NC_003143.1_925360	G	T	-------	-------	-------	intergenic	-------
NC_003143.1_925399	G	A	-------	-------	-------	intergenic	-------
NC_003143.1_926326	T	C	YPO0845	NA	ThiJ/PfpI family thiamine biogenesis protein	nonsyn	FALSE
NC_003143.1_927029	C	T	-------	-------	-------	intergenic	-------
NC_003143.1_927705	G	A	YPO0846	NA	LacI family regulatory protein	syn	FALSE
NC_003143.1_928223	C	A	-------	-------	-------	intergenic	-------
NC_003143.1_928266	G	A	-------	-------	-------	intergenic	-------
NC_003143.1_928294	G	T	-------	-------	-------	intergenic	-------
NC_003143.1_929049	G	A	YPO0847	NA	sugar transporter	nonsyn	FALSE
NC_003143.1_929487	G	A	YPO0847	NA	sugar transporter	nonsyn	FALSE
NC_003143.1_930653	C	T	YPO0848	NA	glucosidase	syn	FALSE
NC_003143.1_932417	T	C	YPO0848	NA	glucosidase	syn	FALSE
NC_003143.1_933106	C	A	YPO0849	lacI	lac repressor	syn	FALSE
NC_003143.1_933481	C	T	YPO0849	lacI	lac repressor	syn	FALSE
NC_003143.1_933731	G	T	YPO0849	lacI	lac repressor	nonsyn	FALSE
NC_003143.1_933818	G	T	YPO0849	lacI	lac repressor	nonsyn	FALSE
NC_003143.1_934039	G	T	-------	-------	-------	intergenic	-------
NC_003143.1_934920	G	A	YPO0850	lamB	maltoporin	nonsyn	FALSE
NC_003143.1_935123	C	T	YPO0850	lamB	maltoporin	nonsyn	FALSE
NC_003143.1_935289	C	A	YPO0850	lamB	maltoporin	nonsense	FALSE
NC_003143.1_935530	A	T	-------	-------	-------	intergenic	-------
NC_003143.1_935936	C	T	YPO0850a	NA	PTS system glucose/sucrose specific transporter subunit IIB	syn	FALSE
NC_003143.1_935991	G	A	YPO0850a	NA	PTS system glucose/sucrose specific transporter subunit IIB	nonsyn	FALSE
NC_003143.1_937105	G	A	YPO0852	bgaB	beta-galactosidase	nonsyn	FALSE
NC_003143.1_938477	C	T	YPO0853	NA	galactosidase	nonsyn	FALSE
NC_003143.1_940009	G	A	YPO0854	NA	maltodextrin permease	nonsyn	FALSE
NC_003143.1_940590	G	A	YPO0855	NA	maltodextrin ABC transporter permease	nonsense	FALSE
NC_003143.1_940682	G	A	YPO0855	NA	maltodextrin ABC transporter permease	nonsyn	FALSE
NC_003143.1_942788	A	G	YPO0856	NA	sugar-binding protein	nonsyn	FALSE
NC_003143.1_943187	G	T	-------	-------	-------	intergenic	-------
NC_003143.1_945033	T	C	-------	-------	-------	intergenic	-------
NC_003143.1_945035	T	C	-------	-------	-------	intergenic	-------
NC_003143.1_946150	C	A	YPO0858	NA	sugar transport ATP-binding protein	syn	FALSE
NC_003143.1_948455	T	C	YPO0860	NA	sugar-binding protein	syn	FALSE
NC_003143.1_948760	C	G	YPO0860	NA	sugar-binding protein	nonsyn	FALSE
NC_003143.1_953374	G	A	YPO0866	NA	hypothetical protein	syn	FALSE
NC_003143.1_954771	T	C	-------	-------	-------	intergenic	-------
NC_003143.1_955020	A	T	-------	-------	-------	intergenic	-------
NC_003143.1_955231	G	A	YPO0869	NA	hypothetical protein	nonsense	FALSE
NC_003143.1_959749	A	G	YPO0873	NA	hypothetical protein	nonsyn	FALSE
NC_003143.1_961485	A	C	YPO0874	NA	hypothetical protein	nonsyn	FALSE
NC_003143.1_964000	C	T	-------	-------	-------	intergenic	-------
NC_003143.1_965291	G	A	YPO0880	NA	primase	syn	FALSE
NC_003143.1_974985	C	T	YPO0890	recJ	ssDNA exonuclease RecJ	nonsyn	FALSE
NC_003143.1_975806	G	A	YPO0890	recJ	ssDNA exonuclease RecJ	nonsyn	FALSE
NC_003143.1_976404	G	A	YPO0891	dsbC	thiol:disulfide interchange protein DsbC	nonsense	FALSE
NC_003143.1_978926	A	T	YPO0894	creD	hypothetical protein	nonsyn	FALSE
NC_003143.1_979204	A	G	YPO0894	creD	hypothetical protein	syn	FALSE
NC_003143.1_981265	T	C	YPO0895	creC	sensory histidine kinase CreC	syn	FALSE
NC_003143.1_982168	C	T	YPO0896	creB	DNA-binding response regulator CreB	syn	FALSE
NC_003143.1_983851	A	G	YPO0898	NA	global regulator	syn	FALSE
NC_003143.1_986029	T	G	-------	-------	-------	intergenic	-------
NC_003143.1_986986	T	C	YPO0901	NA	hypothetical protein	syn	FALSE
NC_003143.1_988527	G	A	YPO0901a	NA	NA	NA	TRUE
NC_003143.1_989389	G	A	YPO0901a	NA	NA	NA	TRUE
NC_003143.1_989413	G	T	-------	-------	-------	intergenic	-------
NC_003143.1_989455	G	T	-------	-------	-------	intergenic	-------
NC_003143.1_990954	G	A	-------	-------	-------	intergenic	-------
NC_003143.1_997096	G	A	YPO0908	visC	2-octaprenylphenol hydroxylase	syn	FALSE
NC_003143.1_998669	T	C	YPO0909	ubiH	2-octaprenyl-6-methoxyphenyl hydroxylase	syn	FALSE
NC_003143.1_1004471	T	C	-------	-------	-------	intergenic	-------
NC_003143.1_1007087	C	G	YPO0917	yggE	hypothetical protein	nonsyn	FALSE
NC_003143.1_1008046	A	C	YPO0918	yggA	arginine exporter protein	nonsyn	FALSE
NC_003143.1_1017647	T	C	YPO0926	tktA	transketolase	syn	FALSE
NC_003143.1_1017851	C	T	YPO0926	tktA	transketolase	nonsyn	FALSE
NC_003143.1_1018753	C	T	-------	-------	-------	intergenic	-------
NC_003143.1_1019231	C	T	YPO0927	NA	lipoprotein	syn	FALSE
NC_003143.1_1023458	T	C	-------	-------	-------	intergenic	-------
NC_003143.1_1025278	T	G	YPO0932	NA	hypothetical protein	nonsyn	FALSE
NC_003143.1_1027339	T	G	YPO0935	gshB	glutathione synthetase	syn	FALSE
NC_003143.1_1027352	C	T	YPO0935	gshB	glutathione synthetase	nonsyn	FALSE
NC_003143.1_1028008	G	A	YPO0935	gshB	glutathione synthetase	syn	FALSE
NC_003143.1_1028764	G	A	YPO0936	NA	hypothetical protein	nonsyn	FALSE
NC_003143.1_1028921	G	A	YPO0937	NA	Holliday junction resolvase-like protein	nonsyn	FALSE
NC_003143.1_1030021	C	T	YPO0938	NA	carbon-nitrogen hydrolase	nonsyn	FALSE
NC_003143.1_1031220	C	T	YPO0939	NA	agmatine deiminase	syn	FALSE
NC_003143.1_1032284	C	A	YPO0940	NA	hypothetical protein	nonsyn	FALSE
NC_003143.1_1032416	C	T	YPO0940	NA	hypothetical protein	nonsyn	FALSE
NC_003143.1_1036026	G	A	YPO0945	NA	deoxyribonucleotide triphosphate pyrophosphatase	nonsyn	FALSE
NC_003143.1_1037476	C	T	-------	-------	-------	intergenic	-------
NC_003143.1_1037579	C	A	YPO0947	NA	virulence determinant	nonsyn	FALSE
NC_003143.1_1047260	T	C	-------	-------	-------	intergenic	-------
NC_003143.1_1047542	C	A	YPO0948	NA	NA	NA	TRUE
NC_003143.1_1049467	A	G	YPO0950	NA	hypothetical protein	nonsyn	FALSE
NC_003143.1_1050790	T	A	YPO0952	mutY	A/G-specific adenine glycosylase	nonsyn	FALSE
NC_003143.1_1051262	G	T	YPO0952	mutY	A/G-specific adenine glycosylase	nonsense	FALSE
NC_003143.1_1051552	C	T	YPO0952	mutY	A/G-specific adenine glycosylase	syn	FALSE
NC_003143.1_1051913	A	G	YPO0953	NA	hypothetical protein	nonsyn	FALSE
NC_003143.1_1053867	G	T	YPO0955	NA	hypothetical protein	nonsyn	FALSE
NC_003143.1_1054209	T	C	YPO0955	NA	hypothetical protein	nonsyn	FALSE
NC_003143.1_1054256	C	T	YPO0955	NA	hypothetical protein	syn	FALSE
NC_003143.1_1054727	G	A	YPO0955	NA	hypothetical protein	syn	FALSE
NC_003143.1_1054982	C	T	YPO0956	NA	hydroxamate-type ferrisiderophore receptor	nonsyn	FALSE
NC_003143.1_1055016	G	T	YPO0956	NA	hydroxamate-type ferrisiderophore receptor	syn	FALSE
NC_003143.1_1089111	C	T	-------	-------	-------	intergenic	-------
NC_003143.1_1089665	C	T	YPO0983	NA	hypothetical protein	syn	FALSE
NC_003143.1_1093217	G	T	-------	-------	-------	intergenic	-------
NC_003143.1_1093720	A	G	YPO0986	NA	hypothetical protein	nonsyn	FALSE
NC_003143.1_1096959	C	T	YPO0988	NA	hypothetical protein	nonsyn	FALSE
NC_003143.1_1097296	C	T	YPO0988	NA	hypothetical protein	nonsyn	FALSE
NC_003143.1_1097458	T	C	-------	-------	-------	intergenic	-------
NC_003143.1_1097473	T	C	-------	-------	-------	intergenic	-------
NC_003143.1_1097619	T	A	YPO0989	iucA	NA	NA	TRUE
NC_003143.1_1098112	A	T	YPO0989	iucA	NA	NA	TRUE
NC_003143.1_1098675	A	C	YPO0989	iucA	NA	NA	TRUE
NC_003143.1_1100426	G	A	YPO0992	iucC	siderophore biosynthesis protein IucC	nonsyn	FALSE
NC_003143.1_1100656	G	T	YPO0992	iucC	siderophore biosynthesis protein IucC	syn	FALSE
NC_003143.1_1102174	A	G	YPO0993	iucD	siderophore biosynthesis protein IucD	nonsyn	FALSE
NC_003143.1_1102534	G	A	YPO0993	iucD	siderophore biosynthesis protein IucD	nonsyn	FALSE
NC_003143.1_1102805	C	A	YPO0993	iucD	siderophore biosynthesis protein IucD	nonsyn	FALSE
NC_003143.1_1103129	G	A	YPO0993	iucD	siderophore biosynthesis protein IucD	nonsyn	FALSE
NC_003143.1_1104759	G	T	YPO0994	iutA	ferric siderophore receptor	nonsyn	FALSE
NC_003143.1_1105812	C	T	-------	-------	-------	intergenic	-------
NC_003143.1_1106647	C	A	YPO0995	NA	sodium:galactoside symporter family protein	nonsyn	FALSE
NC_003143.1_1137632	A	C	YPO1008	NA	integral membrane efflux protein	syn	FALSE
NC_003143.1_1140190	C	T	-------	-------	-------	intergenic	-------
NC_003143.1_1143043	C	T	YPO1012	NA	nonribosomal peptide synthetase/polyketide synthase	syn	FALSE
NC_003143.1_1144493	A	C	YPO1012	NA	nonribosomal peptide synthetase/polyketide synthase	nonsyn	FALSE
NC_003143.1_1145140	G	T	YPO1012	NA	nonribosomal peptide synthetase/polyketide synthase	syn	FALSE
NC_003143.1_1145179	C	T	YPO1012	NA	nonribosomal peptide synthetase/polyketide synthase	syn	FALSE
NC_003143.1_1145556	C	T	YPO1012	NA	nonribosomal peptide synthetase/polyketide synthase	nonsyn	FALSE
NC_003143.1_1148511	T	C	YPO1015	NA	hypothetical protein	nonsyn	FALSE
NC_003143.1_1151576	G	A	YPO1018	recC	exonuclease V subunit gamma	nonsyn	FALSE
NC_003143.1_1151889	C	T	YPO1018	recC	exonuclease V subunit gamma	nonsyn	FALSE
NC_003143.1_1152650	C	T	YPO1018	recC	exonuclease V subunit gamma	nonsyn	FALSE
NC_003143.1_1154366	G	A	YPO1019	ptr	protease III	nonsyn	FALSE
NC_003143.1_1157340	C	T	YPO1020	recB	exonuclease V subunit beta	syn	FALSE
NC_003143.1_1157587	A	G	YPO1020	recB	exonuclease V subunit beta	nonsyn	FALSE
NC_003143.1_1166880	C	T	YPO1026	NA	hypothetical protein	syn	FALSE
NC_003143.1_1170078	G	A	YPO1029	gcvA	DNA-binding transcriptional activator GcvA	syn	FALSE
NC_003143.1_1170397	C	T	YPO1029	gcvA	DNA-binding transcriptional activator GcvA	nonsyn	FALSE
NC_003143.1_1171497	G	T	YPO1031	NA	23S rRNA (cytidine(2498)-2'-O)-methyltransferase RlmM	nonsyn	FALSE
NC_003143.1_1173853	C	T	YPO1033	NA	hypothetical protein	nonsyn	FALSE
NC_003143.1_1174740	G	A	YPO1033	NA	hypothetical protein	syn	FALSE
NC_003143.1_1175278	C	A	-------	-------	-------	intergenic	-------
NC_003143.1_1176494	G	A	YPO1035	syd	SecY interacting protein Syd	nonsyn	FALSE
NC_003143.1_1177213	C	T	-------	-------	-------	intergenic	-------
NC_003143.1_1178178	T	C	-------	-------	-------	intergenic	-------
NC_003143.1_1178257	G	A	YPO1037	NA	hypothetical protein	syn	FALSE
NC_003143.1_1178459	T	C	YPO1037	NA	hypothetical protein	syn	FALSE
NC_003143.1_1179222	C	A	YPO1038	NA	tRNA pseudouridine synthase C	syn	FALSE
NC_003143.1_1187806	C	T	YPO1046	pyrH	uridylate kinase	nonsyn	FALSE
NC_003143.1_1188037	A	T	-------	-------	-------	intergenic	-------
NC_003143.1_1188509	G	T	YPO1047	frr	ribosome recycling factor	nonsyn	FALSE
NC_003143.1_1191659	C	A	YPO1050	cdsA	CDP-diglyceride synthase	nonsyn	FALSE
NC_003143.1_1194246	C	A	YPO1052	NA	outer membrane protein assembly factor YaeT	nonsyn	FALSE
NC_003143.1_1195843	C	T	-------	-------	-------	intergenic	-------
NC_003143.1_1196632	C	T	YPO1054	lpxD	UDP-3-O-[3-hydroxymyristoyl] glucosamine N-acyltransferase	nonsyn	FALSE
NC_003143.1_1198308	C	T	YPO1056	lpxA	acyl-[acyl-carrier-protein]--UDP-N-acetylglucosamine O-acyltransferase	syn	FALSE
NC_003143.1_1199101	C	T	YPO1057	lpxB	lipid-A-disaccharide synthase	nonsyn	FALSE
NC_003143.1_1199119	G	T	YPO1057	lpxB	lipid-A-disaccharide synthase	nonsyn	FALSE
NC_003143.1_1199367	T	C	YPO1057	lpxB	lipid-A-disaccharide synthase	syn	FALSE
NC_003143.1_1199519	C	T	YPO1057	lpxB	lipid-A-disaccharide synthase	nonsyn	FALSE
NC_003143.1_1200873	C	T	YPO1059	dnaE	DNA polymerase III subunit alpha	syn	FALSE
NC_003143.1_1201807	A	C	YPO1059	dnaE	DNA polymerase III subunit alpha	nonsyn	FALSE
NC_003143.1_1209142	C	T	YPO1065	NA	hypothetical protein	syn	FALSE
NC_003143.1_1209643	C	T	YPO1066	NA	peptidyl-tRNA hydrolase domain-containing protein	nonsyn	FALSE
NC_003143.1_1210145	G	C	YPO1067	cutF	lipoprotein involved with copper homeostasis and adhesion	nonsyn	FALSE
NC_003143.1_1211343	T	C	YPO1068	proS	prolyl-tRNA synthetase	nonsyn	FALSE
NC_003143.1_1212998	C	T	YPO1069	NA	hypothetical protein	nonsyn	FALSE
NC_003143.1_1216248	C	T	YPO1073	metN	DL-methionine transporter ATP-binding protein	syn	FALSE
NC_003143.1_1216366	C	T	-------	-------	-------	intergenic	-------
NC_003143.1_1216670	G	C	YPO1074	NA	D,D-heptose 1,7-bisphosphate phosphatase	nonsyn	FALSE
NC_003143.1_1224368	T	C	YPO1076	NA	hypothetical protein	syn	FALSE
NC_003143.1_1224618	G	T	-------	-------	-------	intergenic	-------
NC_003143.1_1225214	G	A	YPO1077	NA	hypothetical protein	syn	FALSE
NC_003143.1_1231586	G	A	YPO1083	NA	permease	syn	FALSE
NC_003143.1_1231888	C	T	-------	-------	-------	intergenic	-------
NC_003143.1_1231910	T	C	-------	-------	-------	intergenic	-------
NC_003143.1_1247258	C	T	YPO1103	NA	hypothetical protein	syn	FALSE
NC_003143.1_1249035	C	T	YPO1105	NA	recombination and repair protein	nonsyn	FALSE
NC_003143.1_1249391	C	T	YPO1105	NA	recombination and repair protein	nonsyn	FALSE
NC_003143.1_1251046	T	C	YPO1107	NA	heat shock protein GrpE	nonsyn	FALSE
NC_003143.1_1252886	A	C	-------	-------	-------	intergenic	-------
NC_003143.1_1254127	G	T	YPO1111	sdhA	succinate dehydrogenase flavoprotein subunit	syn	FALSE
NC_003143.1_1255162	G	T	YPO1111	sdhA	succinate dehydrogenase flavoprotein subunit	syn	FALSE
NC_003143.1_1256749	G	T	-------	-------	-------	intergenic	-------
NC_003143.1_1259711	G	T	YPO1113	sucA	2-oxoglutarate dehydrogenase subunit E1	nonsyn	FALSE
NC_003143.1_1261149	C	T	-------	-------	-------	intergenic	-------
NC_003143.1_1265476	C	T	YPO1117	cydA	cytochrome D ubiquinol oxidase subunit I	nonsyn	FALSE
NC_003143.1_1265901	A	G	YPO1118	cydB	cytochrome D ubiquinol oxidase subunit II	nonsyn	FALSE
NC_003143.1_1267415	C	T	YPO1120	NA	acyl-CoA thioester hydrolase	syn	FALSE
NC_003143.1_1267432	T	C	YPO1120	NA	acyl-CoA thioester hydrolase	nonsyn	FALSE
NC_003143.1_1268814	C	T	-------	-------	-------	intergenic	-------
NC_003143.1_1269498	C	T	YPO1123	tolA	cell envelope integrity inner membrane protein TolA	nonsyn	FALSE
NC_003143.1_1269731	C	T	YPO1123	tolA	cell envelope integrity inner membrane protein TolA	nonsyn	FALSE
NC_003143.1_1272559	T	C	YPO1126	NA	tol-pal system protein YbgF	nonsyn	FALSE
NC_003143.1_1274642	T	G	YPO1127	nadA	quinolinate synthetase	nonsyn	FALSE
NC_003143.1_1275611	G	T	-------	-------	-------	intergenic	-------
NC_003143.1_1280052	T	C	-------	-------	-------	intergenic	-------
NC_003143.1_1280268	G	T	-------	-------	-------	intergenic	-------
NC_003143.1_1280616	C	T	YPO1133	gpmA	2,3-bisphosphoglycerate-dependent phosphoglycerate mutase	nonsyn	FALSE
NC_003143.1_1282248	C	T	YPO1135	galM	NA	NA	TRUE
NC_003143.1_1282262	C	T	YPO1135	galM	NA	NA	TRUE
NC_003143.1_1282452	G	A	YPO1135	galM	NA	NA	TRUE
NC_003143.1_1284041	A	C	YPO1137	galK	galactokinase	nonsyn	FALSE
NC_003143.1_1284650	C	G	YPO1138	galT	galactose-1-phosphate uridylyltransferase	nonsyn	FALSE
NC_003143.1_1285651	C	T	YPO1139	galE	UDP-galactose-4-epimerase	nonsyn	FALSE
NC_003143.1_1287895	G	T	YPO1142	modF	molybdenum transport ATP-binding protein ModF	nonsyn	FALSE
NC_003143.1_1290777	C	T	-------	-------	-------	intergenic	-------
NC_003143.1_1293792	T	C	YPO1148	NA	phosphotransferase	syn	FALSE
NC_003143.1_1296857	C	A	YPO1150	bioA	adenosylmethionine--8-amino-7-oxononanoate aminotransferase BioA	nonsyn	FALSE
NC_003143.1_1297002	A	G	-------	-------	-------	intergenic	-------
NC_003143.1_1298987	T	A	YPO1152	bioF	8-amino-7-oxononanoate synthase	nonsyn	FALSE
NC_003143.1_1301393	C	T	YPO1155	NA	ABC transporter ATP-binding protein	nonsyn	FALSE
NC_003143.1_1302447	C	A	-------	-------	-------	intergenic	-------
NC_003143.1_1303163	A	T	YPO1156	uvrB	excinuclease ABC subunit B	nonsyn	FALSE
NC_003143.1_1306347	C	T	-------	-------	-------	intergenic	-------
NC_003143.1_1306627	C	G	-------	-------	-------	intergenic	-------
NC_003143.1_1306718	T	C	-------	-------	-------	intergenic	-------
NC_003143.1_1307222	C	A	YPO1159	moaA	molybdenum cofactor biosynthesis protein A	nonsyn	FALSE
NC_003143.1_1307417	G	T	YPO1159	moaA	molybdenum cofactor biosynthesis protein A	nonsense	FALSE
NC_003143.1_1308544	C	T	YPO1161	moaD	molybdopterin synthase small subunit	syn	FALSE
NC_003143.1_1309083	C	A	YPO1162	moaE	molybdopterin guanine dinucleotide biosynthesis protein MoaE	nonsyn	FALSE
NC_003143.1_1325179	C	T	YPO1176	pbpG	D-alanyl-D-alanine endopeptidase	syn	FALSE
NC_003143.1_1327350	T	C	YPO1177	dld	D-lactate dehydrogenase	nonsyn	FALSE
NC_003143.1_1328724	A	T	YPO1179	NA	hypothetical protein	nonsyn	FALSE
NC_003143.1_1329820	C	T	YPO1180	NA	hypothetical protein	syn	FALSE
NC_003143.1_1330867	T	A	YPO1182	NA	ABC transporter ATP-binding protein	nonsyn	FALSE
NC_003143.1_1332453	C	T	YPO1183	NA	substrate-binding periplasmic transport protein	nonsyn	FALSE
NC_003143.1_1332674	G	A	-------	-------	-------	intergenic	-------
NC_003143.1_1332800	A	G	-------	-------	-------	intergenic	-------
NC_003143.1_1333620	C	T	YPO1185	NA	ABC transport membrane permease	nonsyn	FALSE
NC_003143.1_1333774	G	A	YPO1185	NA	ABC transport membrane permease	nonsense	FALSE
NC_003143.1_1334304	C	A	YPO1185	NA	ABC transport membrane permease	nonsyn	FALSE
NC_003143.1_1335091	C	A	YPO1186	NA	hypothetical protein	nonsyn	FALSE
NC_003143.1_1337859	G	A	YPO1188	NA	branched-chain amino acid transporter permease	nonsyn	FALSE
NC_003143.1_1342730	C	A	YPO1193	NA	pyridoxal-dependent decarboxylase	syn	FALSE
NC_003143.1_1344858	C	T	-------	-------	-------	intergenic	-------
NC_003143.1_1344950	A	G	-------	-------	-------	intergenic	-------
NC_003143.1_1345963	T	A	YPO1195	NA	NA	NA	TRUE
NC_003143.1_1347318	G	A	YPO1197	NA	ABC transporter integral membrane protein	nonsyn	FALSE
NC_003143.1_1348724	C	T	YPO1198	NA	ABC transporter ATP-binding protein	nonsense	FALSE
NC_003143.1_1349197	C	T	YPO1199	NA	ABC transporter integral membrane protein	nonsyn	FALSE
NC_003143.1_1349316	G	T	YPO1199	NA	ABC transporter integral membrane protein	syn	FALSE
NC_003143.1_1350640	G	T	YPO1200	NA	arginine:agmatin antiporter	nonsyn	FALSE
NC_003143.1_1351219	C	T	YPO1200	NA	arginine:agmatin antiporter	nonsyn	FALSE
NC_003143.1_1354687	T	A	YPO1203	NA	hypothetical protein	nonsyn	FALSE
NC_003143.1_1354732	G	C	YPO1203	NA	hypothetical protein	nonsyn	FALSE
NC_003143.1_1354956	C	T	YPO1203	NA	hypothetical protein	nonsyn	FALSE
NC_003143.1_1356448	C	T	YPO1205	ompC2	outer membrane protein OmpC	nonsyn	FALSE
NC_003143.1_1356492	C	T	YPO1205	ompC2	outer membrane protein OmpC	nonsyn	FALSE
NC_003143.1_1359888	A	G	YPO1207	katA	catalase	nonsyn	FALSE
NC_003143.1_1360061	T	C	YPO1207	katA	catalase	syn	FALSE
NC_003143.1_1361094	G	A	YPO1208	NA	hypothetical protein	nonsyn	FALSE
NC_003143.1_1362210	C	A	YPO1209	tyrP	tyrosine-specific transport protein	nonsyn	FALSE
NC_003143.1_1363925	G	T	YPO1210	NA	competence damage-inducible protein A	syn	FALSE
NC_003143.1_1364179	A	T	YPO1210	NA	competence damage-inducible protein A	nonsyn	FALSE
NC_003143.1_1365023	C	T	YPO1211	eco	ecotin	nonsyn	FALSE
NC_003143.1_1367881	C	A	YPO1214	nrdA	ribonucleotide-diphosphate reductase subunit alpha	nonsyn	FALSE
NC_003143.1_1368607	G	C	YPO1214	nrdA	ribonucleotide-diphosphate reductase subunit alpha	syn	FALSE
NC_003143.1_1371194	C	T	YPO1216	gyrA	DNA gyrase subunit A	nonsyn	FALSE
NC_003143.1_1373753	C	T	YPO1217	rcsC	hybrid sensory kinase in two-component regulatory system with RcsB and YojN	syn	FALSE
NC_003143.1_1374165	C	A	YPO1217	rcsC	hybrid sensory kinase in two-component regulatory system with RcsB and YojN	nonsyn	FALSE
NC_003143.1_1374526	T	C	YPO1217	rcsC	hybrid sensory kinase in two-component regulatory system with RcsB and YojN	nonsyn	FALSE
NC_003143.1_1381174	C	T	-------	-------	-------	intergenic	-------
NC_003143.1_1384583	T	C	-------	-------	-------	intergenic	-------
NC_003143.1_1392783	G	A	-------	-------	-------	intergenic	-------
NC_003143.1_1395294	G	T	YPO1235	NA	hypothetical protein	syn	FALSE
NC_003143.1_1396071	G	T	YPO1236	NA	aldolase	nonsyn	FALSE
NC_003143.1_1396784	G	A	YPO1237	NA	transcriptional regulator	nonsyn	FALSE
NC_003143.1_1397561	C	T	YPO1238	NA	hypothetical protein	syn	FALSE
NC_003143.1_1397797	A	C	YPO1238	NA	hypothetical protein	nonsyn	FALSE
NC_003143.1_1398636	G	A	-------	-------	-------	intergenic	-------
NC_003143.1_1402206	C	A	-------	-------	-------	intergenic	-------
NC_003143.1_1410595	C	T	YPO1253	NA	LacI family regulatory protein	nonsyn	FALSE
NC_003143.1_1411175	T	A	YPO1253	NA	LacI family regulatory protein	syn	FALSE
NC_003143.1_1414153	A	C	YPO1257	NA	hypothetical protein	syn	FALSE
NC_003143.1_1414338	C	A	YPO1257	NA	hypothetical protein	nonsyn	FALSE
NC_003143.1_1415158	C	A	YPO1258	NA	hypothetical protein	syn	FALSE
NC_003143.1_1417737	C	T	YPO1260	NA	hypothetical protein	nonsyn	FALSE
NC_003143.1_1419398	C	A	YPO1262	NA	nucleoid-associated protein NdpA	nonsyn	FALSE
NC_003143.1_1421839	C	T	YPO1265	NA	DEAD box helicase family protein	nonsyn	FALSE
NC_003143.1_1423065	C	A	-------	-------	-------	intergenic	-------
NC_003143.1_1423661	G	T	YPO1266	rsuA	16S rRNA pseudouridine(516) synthase	syn	FALSE
NC_003143.1_1424616	G	T	YPO1267	bcr	bicyclomycin/multidrug efflux system	nonsyn	FALSE
NC_003143.1_1432827	C	T	YPO1274	NA	NA	NA	TRUE
NC_003143.1_1433676	T	G	YPO1274	NA	NA	NA	TRUE
NC_003143.1_1434093	T	C	YPO1274	NA	NA	NA	TRUE
NC_003143.1_1435629	T	C	-------	-------	-------	intergenic	-------
NC_003143.1_1437064	G	A	YPO1277	NA	cobalamin synthesis protein	syn	FALSE
NC_003143.1_1437533	T	A	-------	-------	-------	intergenic	-------
NC_003143.1_1439246	G	A	YPO1280	NA	D-mannonate oxidoreductase	nonsyn	FALSE
NC_003143.1_1440494	A	C	YPO1280	NA	D-mannonate oxidoreductase	nonsyn	FALSE
NC_003143.1_1440842	T	C	-------	-------	-------	intergenic	-------
NC_003143.1_1440879	A	G	-------	-------	-------	intergenic	-------
NC_003143.1_1441496	G	A	YPO1283	uxuA	mannonate dehydratase	nonsyn	FALSE
NC_003143.1_1441666	G	A	YPO1283	uxuA	mannonate dehydratase	syn	FALSE
NC_003143.1_1441794	C	T	YPO1283	uxuA	mannonate dehydratase	nonsyn	FALSE
NC_003143.1_1442946	T	G	YPO1284	NA	elongation factor P	nonsyn	FALSE
NC_003143.1_1443460	G	A	YPO1285	mtr	tryptophan-specific transport protein	syn	FALSE
NC_003143.1_1444059	G	A	YPO1285	mtr	tryptophan-specific transport protein	nonsyn	FALSE
NC_003143.1_1444180	G	T	YPO1285	mtr	tryptophan-specific transport protein	syn	FALSE
NC_003143.1_1444603	A	G	-------	-------	-------	intergenic	-------
NC_003143.1_1445273	C	T	YPO1287	NA	short chain oxidoreductase	syn	FALSE
NC_003143.1_1446133	G	A	YPO1288	NA	D-isomer specific 2-hydroxyacid dehydrogenase family protein	nonsyn	FALSE
NC_003143.1_1446217	A	G	YPO1288	NA	D-isomer specific 2-hydroxyacid dehydrogenase family protein	nonsyn	FALSE
NC_003143.1_1446378	C	A	YPO1288	NA	D-isomer specific 2-hydroxyacid dehydrogenase family protein	nonsyn	FALSE
NC_003143.1_1448300	G	A	-------	-------	-------	intergenic	-------
NC_003143.1_1448301	C	A	-------	-------	-------	intergenic	-------
NC_003143.1_1448305	C	T	-------	-------	-------	intergenic	-------
NC_003143.1_1448739	C	A	YPO1290	NA	aldehyde dehydrogenase	nonsyn	FALSE
NC_003143.1_1450348	T	C	YPO1291	NA	carbohydrate kinase	syn	FALSE
NC_003143.1_1451645	C	A	YPO1292	rpiA	ribose 5-phosphate isomerase	syn	FALSE
NC_003143.1_1451959	C	T	YPO1292	rpiA	ribose 5-phosphate isomerase	nonsyn	FALSE
NC_003143.1_1452257	C	A	-------	-------	-------	intergenic	-------
NC_003143.1_1452483	C	T	YPO1293	NA	periplasmic carbohydrate-binding transport protein	nonsyn	FALSE
NC_003143.1_1452928	C	T	YPO1293	NA	periplasmic carbohydrate-binding transport protein	syn	FALSE
NC_003143.1_1453663	T	A	YPO1294	NA	ABC transporter ATP-binding protein	syn	FALSE
NC_003143.1_1454285	C	T	YPO1294	NA	ABC transporter ATP-binding protein	nonsyn	FALSE
NC_003143.1_1455255	T	C	YPO1295	NA	ABC transporter integral membrane protein	syn	FALSE
NC_003143.1_1458276	C	T	YPO1299	fruK	1-phosphofructokinase	syn	FALSE
NC_003143.1_1458747	C	T	YPO1299	fruK	1-phosphofructokinase	syn	FALSE
NC_003143.1_1459291	G	A	YPO1300	fruA	PTS system fructose-specific transporter subunits IIBC	nonsyn	FALSE
NC_003143.1_1460473	G	C	YPO1300	fruA	PTS system fructose-specific transporter subunits IIBC	nonsyn	FALSE
NC_003143.1_1460619	C	A	YPO1300	fruA	PTS system fructose-specific transporter subunits IIBC	nonsyn	FALSE
NC_003143.1_1464816	A	T	YPO1305	psaC	outer membrane usher protein PsaC	nonsyn	FALSE
NC_003143.1_1469317	G	A	-------	-------	-------	intergenic	-------
NC_003143.1_1475228	C	T	YPO1312	NA	siderophore ABC transporter ATP-binding protein	nonsyn	FALSE
NC_003143.1_1477711	C	T	YPO1313	NA	outer membrane receptor	nonsyn	FALSE
NC_003143.1_1478826	T	A	YPO1314	NA	glutathione S-transferase family protein	nonsyn	FALSE
NC_003143.1_1480061	A	C	-------	-------	-------	intergenic	-------
NC_003143.1_1480165	A	G	-------	-------	-------	intergenic	-------
NC_003143.1_1483314	T	C	YPO1319	NA	ABC transporter integral membrane protein	nonsyn	FALSE
NC_003143.1_1483916	G	T	YPO1319	NA	ABC transporter integral membrane protein	nonsyn	FALSE
NC_003143.1_1486435	G	T	YPO1321	NA	serine transporter	nonsyn	FALSE
NC_003143.1_1486666	C	T	YPO1321	NA	serine transporter	nonsense	FALSE
NC_003143.1_1487226	T	A	YPO1321	NA	serine transporter	nonsyn	FALSE
NC_003143.1_1487372	G	T	-------	-------	-------	intergenic	-------
NC_003143.1_1487493	T	C	-------	-------	-------	intergenic	-------
NC_003143.1_1487495	A	T	-------	-------	-------	intergenic	-------
NC_003143.1_1488258	T	C	-------	-------	-------	intergenic	-------
NC_003143.1_1489074	C	T	YPO1322	deoR	DNA-binding transcriptional repressor DeoR	nonsyn	FALSE
NC_003143.1_1489513	C	T	YPO1323	deoC	2-deoxyribose-5-phosphate aldolase	nonsyn	FALSE
NC_003143.1_1491673	C	A	YPO1325	NA	hypothetical protein	start_syn	FALSE
NC_003143.1_1495082	C	T	YPO1328	NA	hypothetical protein	nonsyn	FALSE
NC_003143.1_1497891	C	A	YPO1332	potG	putrescine ABC transporter ATP-binding protein	syn	FALSE
NC_003143.1_1498297	A	T	YPO1332	potG	putrescine ABC transporter ATP-binding protein	nonsyn	FALSE
NC_003143.1_1499527	G	A	YPO1333	potH	putrescine ABC transporter membrane protein	nonsyn	FALSE
NC_003143.1_1501128	C	T	-------	-------	-------	intergenic	-------
NC_003143.1_1501824	C	A	YPO1336	rumB	23S rRNA (uracil(747)-C(5))-methyltransferase RlmC	nonsyn	FALSE
NC_003143.1_1505007	C	T	-------	-------	-------	intergenic	-------
NC_003143.1_1505244	C	T	-------	-------	-------	intergenic	-------
NC_003143.1_1505264	C	T	-------	-------	-------	intergenic	-------
NC_003143.1_1508986	G	T	YPO1344	NA	NA	NA	TRUE
NC_003143.1_1511262	G	T	YPO1347	NA	hypothetical protein	syn	FALSE
NC_003143.1_1512423	C	A	YPO1348	NA	hypothetical protein	nonsyn	FALSE
NC_003143.1_1512672	T	C	YPO1348	NA	hypothetical protein	nonsyn	FALSE
NC_003143.1_1512930	A	G	YPO1348	NA	hypothetical protein	nonsyn	FALSE
NC_003143.1_1513673	G	A	YPO1349	artM	arginine transporter permease ArtM	syn	FALSE
NC_003143.1_1514487	C	G	YPO1350	artQ	arginine transporter permease ArtQ	nonsyn	FALSE
NC_003143.1_1515087	T	A	YPO1351	artI	arginine-binding periplasmic protein 1	nonsyn	FALSE
NC_003143.1_1516206	C	A	YPO1352	artP	arginine transporter ATP-binding protein	syn	FALSE
NC_003143.1_1518777	A	G	YPO1355	NA	hypothetical protein	nonsyn	FALSE
NC_003143.1_1520929	C	T	YPO1357	ltaA	L-threonine aldolase	nonsyn	FALSE
NC_003143.1_1522675	G	A	YPO1358	poxB	pyruvate dehydrogenase	nonsyn	FALSE
NC_003143.1_1523381	C	T	YPO1358	poxB	pyruvate dehydrogenase	nonsyn	FALSE
NC_003143.1_1523570	G	A	YPO1358	poxB	pyruvate dehydrogenase	nonsyn	FALSE
NC_003143.1_1523715	T	G	-------	-------	-------	intergenic	-------
NC_003143.1_1523990	T	C	YPO1359	hcr	HCP oxidoreductase, NADH-dependent	nonsyn	FALSE
NC_003143.1_1525359	A	G	YPO1360	hcp	hydroxylamine reductase	nonsyn	FALSE
NC_003143.1_1526648	G	T	-------	-------	-------	intergenic	-------
NC_003143.1_1526653	G	T	-------	-------	-------	intergenic	-------
NC_003143.1_1527171	C	G	YPO1361	NA	hypothetical protein	nonsyn	FALSE
NC_003143.1_1527799	G	A	-------	-------	-------	intergenic	-------
NC_003143.1_1528161	G	A	YPO1362	NA	hypothetical protein	nonsyn	FALSE
NC_003143.1_1528212	A	T	YPO1362	NA	hypothetical protein	nonsyn	FALSE
NC_003143.1_1528317	G	T	YPO1362	NA	hypothetical protein	nonsyn	FALSE
NC_003143.1_1528334	C	T	YPO1362	NA	hypothetical protein	nonsyn	FALSE
NC_003143.1_1528335	G	A	YPO1362	NA	hypothetical protein	nonsyn	FALSE
NC_003143.1_1528827	C	A	YPO1362	NA	hypothetical protein	nonsyn	FALSE
NC_003143.1_1532894	C	T	YPO1365	NA	macrolide transporter ATP-binding /permease	nonsyn	FALSE
NC_003143.1_1533057	G	A	YPO1365	NA	macrolide transporter ATP-binding /permease	syn	FALSE
NC_003143.1_1533362	A	C	YPO1365	NA	macrolide transporter ATP-binding /permease	nonsyn	FALSE
NC_003143.1_1533911	G	T	YPO1365	NA	macrolide transporter ATP-binding /permease	nonsyn	FALSE
NC_003143.1_1534406	G	T	YPO1366	cspD	cold shock-like protein	syn	FALSE
NC_003143.1_1536778	T	A	YPO1368	clpA	ATP-dependent Clp protease ATP-binding subunit	nonsyn	FALSE
NC_003143.1_1537228	G	A	YPO1368	clpA	ATP-dependent Clp protease ATP-binding subunit	nonsyn	FALSE
NC_003143.1_1537371	C	T	YPO1368	clpA	ATP-dependent Clp protease ATP-binding subunit	nonsense	FALSE
NC_003143.1_1538794	A	T	YPO1370	infA	translation initiation factor IF-1	nonsyn	FALSE
NC_003143.1_1539266	G	A	YPO1371	aat	leucyl/phenylalanyl-tRNA--protein transferase	syn	FALSE
NC_003143.1_1539852	C	T	YPO1371	aat	leucyl/phenylalanyl-tRNA--protein transferase	start_syn	FALSE
NC_003143.1_1540373	T	G	YPO1372	cydC	cysteine/glutathione ABC transporter membrane protein/ATP-binding protein	syn	FALSE
NC_003143.1_1540754	A	G	YPO1372	cydC	cysteine/glutathione ABC transporter membrane protein/ATP-binding protein	syn	FALSE
NC_003143.1_1544379	G	A	YPO1374	trxB	thioredoxin reductase	syn	FALSE
NC_003143.1_1544457	G	T	YPO1374	trxB	thioredoxin reductase	syn	FALSE
NC_003143.1_1545669	C	T	-------	-------	-------	intergenic	-------
NC_003143.1_1546197	C	T	YPO1375	lrp	leucine-responsive transcriptional regulator	syn	FALSE
NC_003143.1_1546357	C	A	-------	-------	-------	intergenic	-------
NC_003143.1_1546560	G	A	YPO1376	ftsK	cell division protein	nonsyn	FALSE
NC_003143.1_1546585	C	T	YPO1376	ftsK	cell division protein	nonsyn	FALSE
NC_003143.1_1546885	T	C	YPO1376	ftsK	cell division protein	nonsyn	FALSE
NC_003143.1_1547608	G	A	YPO1376	ftsK	cell division protein	nonsyn	FALSE
NC_003143.1_1548654	A	G	YPO1376	ftsK	cell division protein	nonsyn	FALSE
NC_003143.1_1550320	T	C	-------	-------	-------	intergenic	-------
NC_003143.1_1550549	C	T	YPO1377	lolA	outer-membrane lipoprotein carrier protein	syn	FALSE
NC_003143.1_1552191	C	T	YPO1378	NA	recombination factor protein RarA	syn	FALSE
NC_003143.1_1555356	G	A	YPO1380	NA	MFS family transporter protein	nonsyn	FALSE
NC_003143.1_1558606	C	T	YPO1383	pfl	formate acetyltransferase 1	nonsyn	FALSE
NC_003143.1_1563826	T	G	-------	-------	-------	intergenic	-------
NC_003143.1_1563852	T	G	-------	-------	-------	intergenic	-------
NC_003143.1_1564606	G	A	YPO1386	ansB	L-asparaginase II	nonsyn	FALSE
NC_003143.1_1564799	C	T	YPO1386	ansB	L-asparaginase II	nonsyn	FALSE
NC_003143.1_1565124	G	A	-------	-------	-------	intergenic	-------
NC_003143.1_1565332	C	A	YPO1387	NA	hypothetical protein	syn	FALSE
NC_003143.1_1566143	G	A	YPO1387	NA	hypothetical protein	nonsyn	FALSE
NC_003143.1_1566516	A	G	YPO1388	NA	hypothetical protein	nonsyn	FALSE
NC_003143.1_1566642	T	G	YPO1388	NA	hypothetical protein	syn	FALSE
NC_003143.1_1568321	T	A	-------	-------	-------	intergenic	-------
NC_003143.1_1568326	C	T	-------	-------	-------	intergenic	-------
NC_003143.1_1569280	G	T	YPO1389	serC	3-phosphoserine/phosphohydroxythreonine aminotransferase	nonsyn	FALSE
NC_003143.1_1569438	T	A	YPO1389	serC	3-phosphoserine/phosphohydroxythreonine aminotransferase	nonsyn	FALSE
NC_003143.1_1569898	C	T	YPO1390	aroA	3-phosphoshikimate 1-carboxyvinyltransferase	nonsyn	FALSE
NC_003143.1_1570058	C	T	YPO1390	aroA	3-phosphoshikimate 1-carboxyvinyltransferase	nonsyn	FALSE
NC_003143.1_1570258	C	T	YPO1390	aroA	3-phosphoshikimate 1-carboxyvinyltransferase	nonsense	FALSE
NC_003143.1_1570621	G	T	YPO1390	aroA	3-phosphoshikimate 1-carboxyvinyltransferase	nonsyn	FALSE
NC_003143.1_1571808	G	A	YPO1391	cmk	cytidylate kinase	syn	FALSE
NC_003143.1_1572234	T	C	YPO1392	rpsA	30S ribosomal protein S1	nonsyn	FALSE
NC_003143.1_1572252	A	G	YPO1392	rpsA	30S ribosomal protein S1	nonsyn	FALSE
NC_003143.1_1573224	C	T	YPO1392	rpsA	30S ribosomal protein S1	nonsyn	FALSE
NC_003143.1_1574729	C	T	-------	-------	-------	intergenic	-------
NC_003143.1_1575210	G	A	YPO1394	NA	hypothetical protein	nonsyn	FALSE
NC_003143.1_1575831	G	T	YPO1394	NA	hypothetical protein	nonsyn	FALSE
NC_003143.1_1576272	C	A	YPO1394	NA	hypothetical protein	nonsyn	FALSE
NC_003143.1_1576812	A	G	YPO1394	NA	hypothetical protein	nonsyn	FALSE
NC_003143.1_1578826	C	T	YPO1395	msbA	lipid transporter ATP-binding protein/permease	syn	FALSE
NC_003143.1_1582161	C	T	YPO1398	cspB	cold shock-like protein	nonsyn	FALSE
NC_003143.1_1582545	A	T	-------	-------	-------	intergenic	-------
NC_003143.1_1584219	C	T	YPO1401	NA	hypothetical protein	nonsyn	FALSE
NC_003143.1_1584308	G	T	YPO1401	NA	hypothetical protein	nonsense	FALSE
NC_003143.1_1586141	C	T	YPO1402	smtA	metallothionein SmtA	syn	FALSE
NC_003143.1_1587123	A	C	YPO1403	mukF	condesin subunit F	nonsyn	FALSE
NC_003143.1_1587755	G	A	YPO1403	mukF	condesin subunit F	nonsyn	FALSE
NC_003143.1_1587996	C	T	YPO1404	mukE	condesin subunit E	nonsyn	FALSE
NC_003143.1_1588604	C	T	YPO1405	mukB	cell division protein MukB	syn	FALSE
NC_003143.1_1589348	C	T	YPO1405	mukB	cell division protein MukB	nonsyn	FALSE
NC_003143.1_1589521	C	T	YPO1405	mukB	cell division protein MukB	syn	FALSE
NC_003143.1_1590878	C	T	YPO1405	mukB	cell division protein MukB	nonsyn	FALSE
NC_003143.1_1595598	G	T	YPO1407	NA	hypothetical protein	nonsyn	FALSE
NC_003143.1_1604299	C	T	-------	-------	-------	intergenic	-------
NC_003143.1_1604393	G	A	YPO1414	pepN	aminopeptidase	nonsyn	FALSE
NC_003143.1_1605152	G	A	YPO1414	pepN	aminopeptidase	nonsyn	FALSE
NC_003143.1_1607551	C	T	-------	-------	-------	intergenic	-------
NC_003143.1_1610503	C	T	-------	-------	-------	intergenic	-------
NC_003143.1_1610851	G	A	YPO1418	rlmL	23S rRNA m(2)G2445 methyltransferase	nonsyn	FALSE
NC_003143.1_1612489	C	T	YPO1418	rlmL	23S rRNA m(2)G2445 methyltransferase	nonsyn	FALSE
NC_003143.1_1615721	C	T	YPO1420	pqiA	paraquat-inducible protein A	nonsyn	FALSE
NC_003143.1_1616640	C	A	YPO1421	pqiB	paraquat-inducible protein B	nonsyn	FALSE
NC_003143.1_1618329	A	C	YPO1423	NA	hypothetical protein	nonsyn	FALSE
NC_003143.1_1622785	C	T	-------	-------	-------	intergenic	-------
NC_003143.1_1623463	C	T	YPO1430	fabA	3-hydroxydecanoyl-ACP dehydratase	nonsyn	FALSE
NC_003143.1_1623837	C	T	YPO1430	fabA	3-hydroxydecanoyl-ACP dehydratase	nonsyn	FALSE
NC_003143.1_1624369	A	T	YPO1431	NA	Lon protease	nonsyn	FALSE
NC_003143.1_1624431	G	A	YPO1431	NA	Lon protease	nonsense	FALSE
NC_003143.1_1624920	C	T	YPO1431	NA	Lon protease	nonsyn	FALSE
NC_003143.1_1625108	C	T	YPO1431	NA	Lon protease	nonsyn	FALSE
NC_003143.1_1628653	T	C	YPO1436	sulA	SOS cell division inhibitor	syn	FALSE
NC_003143.1_1629157	G	C	-------	-------	-------	intergenic	-------
NC_003143.1_1629159	C	T	-------	-------	-------	intergenic	-------
NC_003143.1_1629858	G	C	YPO1437	NA	hypothetical protein	syn	FALSE
NC_003143.1_1630411	G	A	YPO1438	NA	hypothetical protein	nonsyn	FALSE
NC_003143.1_1632446	T	A	YPO1439	NA	hypothetical protein	syn	FALSE
NC_003143.1_1634243	C	T	YPO1440	helD	DNA helicase IV	syn	FALSE
NC_003143.1_1635039	A	G	YPO1441	mgsA	methylglyoxal synthase	syn	FALSE
NC_003143.1_1650007	C	T	YPO1456	NA	3-ketoacyl-ACP reductase	nonsyn	FALSE
NC_003143.1_1650447	C	T	YPO1457	NA	hydroxymethylglutaryl-coenzyme A synthase	nonsyn	FALSE
NC_003143.1_1650534	G	T	YPO1457	NA	hydroxymethylglutaryl-coenzyme A synthase	nonsyn	FALSE
NC_003143.1_1650733	C	T	YPO1457	NA	hydroxymethylglutaryl-coenzyme A synthase	nonsyn	FALSE
NC_003143.1_1651783	C	A	YPO1458	NA	enoyl-CoA hydratase	nonsyn	FALSE
NC_003143.1_1653440	G	A	YPO1460	NA	short chain dehydrogenase	nonsyn	FALSE
NC_003143.1_1653907	C	T	YPO1461	NA	hypothetical protein	nonsyn	FALSE
NC_003143.1_1673035	T	G	YPO1476	NA	hypothetical protein	syn	FALSE
NC_003143.1_1677539	A	T	YPO1481	NA	hypothetical protein	nonsyn	FALSE
NC_003143.1_1677846	C	A	YPO1481	NA	hypothetical protein	syn	FALSE
NC_003143.1_1679600	G	T	YPO1482	NA	hypothetical protein	nonsyn	FALSE
NC_003143.1_1679785	C	T	YPO1482	NA	hypothetical protein	nonsyn	FALSE
NC_003143.1_1680198	G	T	YPO1482	NA	hypothetical protein	nonsyn	FALSE
NC_003143.1_1682632	C	T	YPO1483	NA	hypothetical protein	nonsense	FALSE
NC_003143.1_1684871	C	T	YPO1485	NA	hypothetical protein	syn	FALSE
NC_003143.1_1685073	G	C	YPO1485	NA	hypothetical protein	nonsyn	FALSE
NC_003143.1_1687179	C	G	YPO1486	NA	hypothetical protein	nonsyn	FALSE
NC_003143.1_1687397	G	T	YPO1486	NA	hypothetical protein	nonsyn	FALSE
NC_003143.1_1689851	C	T	YPO1489	NA	hypothetical protein	nonsyn	FALSE
NC_003143.1_1691290	C	T	-------	-------	-------	intergenic	-------
NC_003143.1_1696439	C	T	YPO1495	moeA	molybdopterin biosynthesis protein MoeA	syn	FALSE
NC_003143.1_1697988	A	T	YPO1496	NA	heme-binding protein	nonsyn	FALSE
NC_003143.1_1698342	G	T	YPO1496	NA	heme-binding protein	nonsyn	FALSE
NC_003143.1_1698435	A	G	YPO1496	NA	heme-binding protein	nonsyn	FALSE
NC_003143.1_1699542	A	C	YPO1497	NA	ABC transporter ATP-binding protein	nonsyn	FALSE
NC_003143.1_1707808	C	T	YPO1504	NA	hypothetical protein	nonsyn	FALSE
NC_003143.1_1709270	C	T	YPO1505	folE	GTP cyclohydrolase I	syn	FALSE
NC_003143.1_1709906	G	A	YPO1506	yeiB	hypothetical protein	syn	FALSE
NC_003143.1_1710244	T	A	YPO1506	yeiB	hypothetical protein	nonsyn	FALSE
NC_003143.1_1711594	C	T	YPO1507	mglB	galactose-binding protein	nonsyn	FALSE
NC_003143.1_1713503	A	C	YPO1508	mglA	galactose/methyl galaxtoside transporter ATP-binding protein	nonsyn	FALSE
NC_003143.1_1715835	G	A	YPO1510	sanA	hypothetical protein	syn	FALSE
NC_003143.1_1715884	C	T	YPO1510	sanA	hypothetical protein	nonsyn	FALSE
NC_003143.1_1716782	C	T	YPO1511	sfcA	malate dehydrogenase	nonsyn	FALSE
NC_003143.1_1719039	C	T	YPO1512	cdd	cytidine deaminase	nonsyn	FALSE
NC_003143.1_1719187	C	T	YPO1512	cdd	cytidine deaminase	nonsyn	FALSE
NC_003143.1_1721363	A	C	YPO1515	NA	multidrug resistance protein	nonsyn	FALSE
NC_003143.1_1721707	C	T	YPO1515	NA	multidrug resistance protein	nonsyn	FALSE
NC_003143.1_1723712	A	G	YPO1516	NA	hypothetical protein	syn	FALSE
NC_003143.1_1724147	C	A	YPO1517	NA	sugar ABC transporter	nonsyn	FALSE
NC_003143.1_1729302	C	T	YPO1522	metG	methionyl-tRNA synthetase	nonsyn	FALSE
NC_003143.1_1729312	G	T	YPO1522	metG	methionyl-tRNA synthetase	syn	FALSE
NC_003143.1_1730274	T	A	YPO1522	metG	methionyl-tRNA synthetase	nonsyn	FALSE
NC_003143.1_1730429	C	G	YPO1522	metG	methionyl-tRNA synthetase	nonsyn	FALSE
NC_003143.1_1731503	C	A	YPO1523	NA	ATPase	nonsyn	FALSE
NC_003143.1_1734560	C	A	YPO1526	NA	assembly protein	nonsyn	FALSE
NC_003143.1_1735263	A	C	YPO1526	NA	assembly protein	syn	FALSE
NC_003143.1_1735857	A	G	YPO1526	NA	assembly protein	syn	FALSE
NC_003143.1_1735937	C	G	YPO1526	NA	assembly protein	nonsyn	FALSE
NC_003143.1_1736994	C	A	YPO1527	NA	hypothetical protein	nonsyn	FALSE
NC_003143.1_1737026	C	A	YPO1527	NA	hypothetical protein	nonsyn	FALSE
NC_003143.1_1740387	G	C	YPO1529	NA	decarboxylase	nonsyn	FALSE
NC_003143.1_1742335	A	G	YPO1531	alcB	siderophore biosynthetic enzyme	syn	FALSE
NC_003143.1_1742830	T	C	YPO1532	NA	siderophore biosynthetic enzyme	nonsyn	FALSE
NC_003143.1_1743985	G	T	YPO1532	NA	siderophore biosynthetic enzyme	nonsyn	FALSE
NC_003143.1_1747962	G	A	YPO1536	NA	iron-siderophore transporter substrate-binding protein	syn	FALSE
NC_003143.1_1747987	T	G	YPO1536	NA	iron-siderophore transporter substrate-binding protein	nonsyn	FALSE
NC_003143.1_1748342	G	A	YPO1536	NA	iron-siderophore transporter substrate-binding protein	syn	FALSE
NC_003143.1_1748616	T	C	YPO1536	NA	iron-siderophore transporter substrate-binding protein	syn	FALSE
NC_003143.1_1749443	T	C	YPO1537	NA	iron-siderophore receptor	syn	FALSE
NC_003143.1_1750751	C	T	YPO1537	NA	iron-siderophore receptor	syn	FALSE
NC_003143.1_1752134	G	T	YPO1538	NA	siderophore biosynthetic enzyme	nonsyn	FALSE
NC_003143.1_1752490	C	T	YPO1538	NA	siderophore biosynthetic enzyme	syn	FALSE
NC_003143.1_1752843	G	T	YPO1538	NA	siderophore biosynthetic enzyme	nonsyn	FALSE
NC_003143.1_1755324	T	G	YPO1540	galF	UTP-glucose-1-phosphate uridylyltransferase	nonsyn	FALSE
NC_003143.1_1755332	C	T	YPO1540	galF	UTP-glucose-1-phosphate uridylyltransferase	syn	FALSE
NC_003143.1_1755539	G	T	YPO1540	galF	UTP-glucose-1-phosphate uridylyltransferase	nonsyn	FALSE
NC_003143.1_1758019	C	T	YPO1542	hisI	bifunctional phosphoribosyl-AMP cyclohydrolase/phosphoribosyl-ATP pyrophosphatase	nonsyn	FALSE
NC_003143.1_1758561	G	T	YPO1543	hisF	imidazole glycerol phosphate synthase subunit HisF	nonsyn	FALSE
NC_003143.1_1759271	C	G	YPO1544	hisA	1-(5-phosphoribosyl)-5-[(5-phosphoribosylamino)methylideneamino] imidazole-4-carboxamide isomerase	nonsyn	FALSE
NC_003143.1_1760302	T	G	YPO1545	hisH	imidazole glycerol phosphate synthase subunit HisH	nonsyn	FALSE
NC_003143.1_1763809	G	A	YPO1548	hisD	histidinol dehydrogenase	nonsyn	FALSE
NC_003143.1_1764050	T	A	YPO1548	hisD	histidinol dehydrogenase	syn	FALSE
NC_003143.1_1764350	G	T	YPO1549	hisG	ATP phosphoribosyltransferase	nonsense	FALSE
NC_003143.1_1764457	C	T	YPO1549	hisG	ATP phosphoribosyltransferase	nonsyn	FALSE
NC_003143.1_1766676	A	T	-------	-------	-------	intergenic	-------
NC_003143.1_1768207	A	T	YPO1553	NA	ribose transporter permease	syn	FALSE
NC_003143.1_1768836	C	T	YPO1554	NA	NA	NA	TRUE
NC_003143.1_1769482	C	A	YPO1554	NA	NA	NA	TRUE
NC_003143.1_1771778	G	T	YPO1557	yeeF	amino acid permease	nonsyn	FALSE
NC_003143.1_1773435	T	A	-------	-------	-------	intergenic	-------
NC_003143.1_1774064	T	A	YPO1558	sbcB	exonuclease I	nonsyn	FALSE
NC_003143.1_1774370	C	A	YPO1558	sbcB	exonuclease I	nonsyn	FALSE
NC_003143.1_1774761	G	A	YPO1558	sbcB	exonuclease I	syn	FALSE
NC_003143.1_1775958	G	T	YPO1559	NA	hypothetical protein	syn	FALSE
NC_003143.1_1776621	G	T	YPO1559	NA	hypothetical protein	nonsyn	FALSE
NC_003143.1_1777083	C	T	-------	-------	-------	intergenic	-------
NC_003143.1_1777114	C	A	-------	-------	-------	intergenic	-------
NC_003143.1_1777219	C	T	YPO1560	NA	hypothetical protein	syn	FALSE
NC_003143.1_1779139	T	G	YPO1562	NA	hypothetical protein	nonsyn	FALSE
NC_003143.1_1779306	C	A	YPO1562	NA	hypothetical protein	nonsense	FALSE
NC_003143.1_1779821	G	T	YPO1562	NA	hypothetical protein	nonsyn	FALSE
NC_003143.1_1781187	A	G	YPO1562	NA	hypothetical protein	nonsyn	FALSE
NC_003143.1_1783063	C	T	-------	-------	-------	intergenic	-------
NC_003143.1_1784361	C	T	YPO1563	NA	transmembrane transporter	nonsyn	FALSE
NC_003143.1_1784666	G	T	YPO1564	NA	hypothetical protein	nonsyn	FALSE
NC_003143.1_1786653	C	A	YPO1566	NA	hydrolase	syn	FALSE
NC_003143.1_1786782	C	T	YPO1566	NA	hydrolase	syn	FALSE
NC_003143.1_1787193	G	A	YPO1567	NA	racemase	nonsyn	FALSE
NC_003143.1_1790788	C	T	YPO1570	argG	argininosuccinate synthase	nonsyn	FALSE
NC_003143.1_1791460	T	C	-------	-------	-------	intergenic	-------
NC_003143.1_1791464	T	C	-------	-------	-------	intergenic	-------
NC_003143.1_1792008	G	T	YPO1571	yeeO	hypothetical protein	nonsyn	FALSE
NC_003143.1_1792465	C	T	YPO1571	yeeO	hypothetical protein	nonsyn	FALSE
NC_003143.1_1792978	T	G	YPO1571	yeeO	hypothetical protein	nonsyn	FALSE
NC_003143.1_1793490	C	A	YPO1572	NA	sugar transporter	syn	FALSE
NC_003143.1_1794720	G	A	YPO1573	NA	polysaccharide deacetylase	nonsyn	FALSE
NC_003143.1_1794772	C	T	YPO1573	NA	polysaccharide deacetylase	nonsyn	FALSE
NC_003143.1_1795558	G	A	-------	-------	-------	intergenic	-------
NC_003143.1_1795581	G	A	-------	-------	-------	intergenic	-------
NC_003143.1_1797803	T	A	-------	-------	-------	intergenic	-------
NC_003143.1_1798946	G	T	-------	-------	-------	intergenic	-------
NC_003143.1_1799000	C	T	YPO1577	NA	C4-dicarboxylate transporter large subunit	nonsyn	FALSE
NC_003143.1_1799473	T	C	YPO1577	NA	C4-dicarboxylate transporter large subunit	nonsyn	FALSE
NC_003143.1_1801784	G	A	YPO1579	NA	C4-dicarboxylate transporter substrate-binding protein	nonsyn	FALSE
NC_003143.1_1804557	G	A	YPO1581	rafA	alpha-galactosidase	nonsyn	FALSE
NC_003143.1_1804559	C	T	YPO1581	rafA	alpha-galactosidase	syn	FALSE
NC_003143.1_1805037	C	A	YPO1581	rafA	alpha-galactosidase	nonsyn	FALSE
NC_003143.1_1808946	T	C	-------	-------	-------	intergenic	-------
NC_003143.1_1809133	A	G	YPO1586	dinI	DNA damage-inducible protein I	nonsyn	FALSE
NC_003143.1_1809996	G	A	YPO1587	pyrC	dihydroorotase	syn	FALSE
NC_003143.1_1813529	A	C	YPO1590	rne	ribonuclease E	syn	FALSE
NC_003143.1_1814053	C	T	YPO1590	rne	ribonuclease E	nonsyn	FALSE
NC_003143.1_1815688	G	A	YPO1590	rne	ribonuclease E	nonsyn	FALSE
NC_003143.1_1815753	T	G	YPO1590	rne	ribonuclease E	nonsyn	FALSE
NC_003143.1_1816293	A	G	YPO1590	rne	ribonuclease E	nonsyn	FALSE
NC_003143.1_1817209	C	T	YPO1591	rluC	23S rRNA pseudouridylate synthase C	nonsyn	FALSE
NC_003143.1_1819462	T	C	-------	-------	-------	intergenic	-------
NC_003143.1_1825020	T	G	YPO1601	fabF	3-oxoacyl-ACP synthase	syn	FALSE
NC_003143.1_1827293	G	T	YPO1603	pabC	4-amino-4-deoxychorismate lyase	syn	FALSE
NC_003143.1_1828005	A	C	YPO1604	yceG	hypothetical protein	nonsyn	FALSE
NC_003143.1_1828930	A	G	YPO1605	tmk	thymidylate kinase	nonsyn	FALSE
NC_003143.1_1831391	A	G	-------	-------	-------	intergenic	-------
NC_003143.1_1832390	T	C	YPO1608	ptsG	PTS system glucose-specific transporter subunits IIBC	nonsyn	FALSE
NC_003143.1_1836844	G	T	YPO1614	NA	hypothetical protein	nonsense	FALSE
NC_003143.1_1838425	C	T	YPO1615	ycfO	beta-hexosaminidase	syn	FALSE
NC_003143.1_1839512	C	A	-------	-------	-------	intergenic	-------
NC_003143.1_1839619	T	G	YPO1617	ndh	NADH dehydrogenase	syn	FALSE
NC_003143.1_1839656	C	T	YPO1617	ndh	NADH dehydrogenase	nonsyn	FALSE
NC_003143.1_1841082	C	A	-------	-------	-------	intergenic	-------
NC_003143.1_1841252	A	T	-------	-------	-------	intergenic	-------
NC_003143.1_1846513	G	A	YPO1624	ycfJ	hypothetical protein	syn	FALSE
NC_003143.1_1848529	A	G	YPO1625	mfd	transcription-repair coupling factor	nonsyn	FALSE
NC_003143.1_1850729	C	T	YPO1626	lolC	outer membrane-specific lipoprotein transporter subunit LolC	nonsyn	FALSE
NC_003143.1_1850983	G	A	YPO1626	lolC	outer membrane-specific lipoprotein transporter subunit LolC	syn	FALSE
NC_003143.1_1851787	C	A	YPO1627	lolD	lipoprotein transporter ATP-binding protein	nonsyn	FALSE
NC_003143.1_1853804	G	T	YPO1629	NA	N-acetyl-D-glucosamine kinase	nonsyn	FALSE
NC_003143.1_1855424	C	T	YPO1630	cobB	NAD-dependent deacetylase	syn	FALSE
NC_003143.1_1856199	C	T	YPO1631	pepT	peptidase T	nonsyn	FALSE
NC_003143.1_1858231	T	A	YPO1632	NA	hypothetical protein	nonsyn	FALSE
NC_003143.1_1859140	C	T	YPO1633	phoQ	sensor protein PhoQ	nonsyn	FALSE
NC_003143.1_1859362	G	A	YPO1633	phoQ	sensor protein PhoQ	nonsyn	FALSE
NC_003143.1_1859404	G	A	YPO1633	phoQ	sensor protein PhoQ	nonsyn	FALSE
NC_003143.1_1859665	G	T	YPO1633	phoQ	sensor protein PhoQ	nonsyn	FALSE
NC_003143.1_1859698	C	T	YPO1633	phoQ	sensor protein PhoQ	nonsyn	FALSE
NC_003143.1_1859946	T	C	YPO1634	phoP	DNA-binding transcriptional regulator PhoP	nonsyn	FALSE
NC_003143.1_1860023	G	T	YPO1634	phoP	DNA-binding transcriptional regulator PhoP	nonsyn	FALSE
NC_003143.1_1860158	T	C	YPO1634	phoP	DNA-binding transcriptional regulator PhoP	nonsyn	FALSE
NC_003143.1_1860553	C	T	YPO1634	phoP	DNA-binding transcriptional regulator PhoP	syn	FALSE
NC_003143.1_1861680	T	G	YPO1636	purB	adenylosuccinate lyase	nonsyn	FALSE
NC_003143.1_1864049	A	G	YPO1638	mnmA	tRNA-specific 2-thiouridylase MnmA	syn	FALSE
NC_003143.1_1864073	A	C	YPO1638	mnmA	tRNA-specific 2-thiouridylase MnmA	syn	FALSE
NC_003143.1_1864183	C	A	YPO1638	mnmA	tRNA-specific 2-thiouridylase MnmA	nonsyn	FALSE
NC_003143.1_1864419	C	T	YPO1638	mnmA	tRNA-specific 2-thiouridylase MnmA	nonsyn	FALSE
NC_003143.1_1867878	G	C	YPO1642	cscR	sucrose operon repressor LacI family	nonsyn	FALSE
NC_003143.1_1871317	G	T	-------	-------	-------	intergenic	-------
NC_003143.1_1871330	A	T	-------	-------	-------	intergenic	-------
NC_003143.1_1871476	G	A	-------	-------	-------	intergenic	-------
NC_003143.1_1875101	T	A	-------	-------	-------	intergenic	-------
NC_003143.1_1875149	C	T	-------	-------	-------	intergenic	-------
NC_003143.1_1875298	C	T	-------	-------	-------	intergenic	-------
NC_003143.1_1875970	T	G	YPO1650	NA	hypothetical protein	nonsyn	FALSE
NC_003143.1_1877285	T	C	YPO1651	NA	AsnC family transcriptional regulator	syn	FALSE
NC_003143.1_1877519	T	C	-------	-------	-------	intergenic	-------
NC_003143.1_1881976	G	C	YPO1654	lacZ	beta-D-galactosidase	nonsyn	FALSE
NC_003143.1_1883597	C	T	-------	-------	-------	intergenic	-------
NC_003143.1_1883760	A	G	-------	-------	-------	intergenic	-------
NC_003143.1_1883792	G	A	YPO1655	cspC	cold shock protein	nonsyn	FALSE
NC_003143.1_1883954	G	A	YPO1655	cspC	cold shock protein	nonsyn	FALSE
NC_003143.1_1885296	G	T	YPO1657	cheM	NA	NA	TRUE
NC_003143.1_1886878	A	G	-------	-------	-------	intergenic	-------
NC_003143.1_1887020	C	A	-------	-------	-------	intergenic	-------
NC_003143.1_1887094	A	G	-------	-------	-------	intergenic	-------
NC_003143.1_1889008	C	T	YPO1661	mgtB	Mg(2+) transport ATPase protein B	nonsyn	FALSE
NC_003143.1_1891176	G	A	YPO1661	mgtB	Mg(2+) transport ATPase protein B	nonsyn	FALSE
NC_003143.1_1892708	G	A	YPO1662	flhD	NA	NA	TRUE
NC_003143.1_1893755	G	A	YPO1664	motA	flagellar motor protein MotA	nonsyn	FALSE
NC_003143.1_1897306	A	C	YPO1666	cheA	chemotaxis protein CheA	nonsyn	FALSE
NC_003143.1_1897313	C	T	YPO1666	cheA	chemotaxis protein CheA	syn	FALSE
NC_003143.1_1902672	A	G	-------	-------	-------	intergenic	-------
NC_003143.1_1902978	G	A	YPO1672	NA	hypothetical protein	nonsyn	FALSE
NC_003143.1_1904066	T	C	YPO1672	NA	hypothetical protein	nonsyn	FALSE
NC_003143.1_1906994	A	G	-------	-------	-------	intergenic	-------
NC_003143.1_1906996	T	C	-------	-------	-------	intergenic	-------
NC_003143.1_1908651	G	T	YPO1673	NA	hypothetical protein	nonsyn	FALSE
NC_003143.1_1909414	A	G	YPO1673	NA	hypothetical protein	nonsyn	FALSE
NC_003143.1_1910358	C	T	YPO1674	NA	hypothetical protein	nonsense	FALSE
NC_003143.1_1910885	G	A	-------	-------	-------	intergenic	-------
NC_003143.1_1912355	C	T	YPO1675	cheD	methyl-accepting chemotaxis protein	syn	FALSE
NC_003143.1_1914093	T	C	YPO1676	NA	NA	NA	TRUE
NC_003143.1_1914204	A	G	YPO1676	NA	NA	NA	TRUE
NC_003143.1_1915008	G	T	YPO1678	cheR	chemotaxis methyltransferase CheR	syn	FALSE
NC_003143.1_1915164	C	A	YPO1678	cheR	chemotaxis methyltransferase CheR	nonsyn	FALSE
NC_003143.1_1917937	A	T	-------	-------	-------	intergenic	-------
NC_003143.1_1921183	C	T	YPO1684	NA	surface protein	nonsyn	FALSE
NC_003143.1_1922668	G	T	YPO1686	NA	hypothetical protein	nonsyn	FALSE
NC_003143.1_1923870	G	T	YPO1687	alr	alanine racemase	nonsyn	FALSE
NC_003143.1_1924295	G	C	YPO1687	alr	alanine racemase	nonsyn	FALSE
NC_003143.1_1924709	G	T	YPO1687	alr	alanine racemase	nonsyn	FALSE
NC_003143.1_1924786	C	A	YPO1687	alr	alanine racemase	syn	FALSE
NC_003143.1_1924789	A	C	YPO1687	alr	alanine racemase	syn	FALSE
NC_003143.1_1926162	C	T	YPO1688	NA	hypothetical protein	nonsyn	FALSE
NC_003143.1_1932187	T	C	YPO1695	NA	hypothetical protein	nonsyn	FALSE
NC_003143.1_1932514	C	G	YPO1695	NA	hypothetical protein	nonsyn	FALSE
NC_003143.1_1932677	T	C	YPO1695	NA	hypothetical protein	nonsyn	FALSE
NC_003143.1_1933069	G	C	YPO1695	NA	hypothetical protein	nonsyn	FALSE
NC_003143.1_1935704	G	T	YPO1696	NA	outer membrane usher protein	nonsense	FALSE
NC_003143.1_1938023	A	C	YPO1700	NA	hypothetical protein	nonsyn	FALSE
NC_003143.1_1939828	T	G	YPO1701	NA	hypothetical protein	syn	FALSE
NC_003143.1_1939841	A	G	YPO1701	NA	hypothetical protein	nonsyn	FALSE
NC_003143.1_1939887	C	T	YPO1701	NA	hypothetical protein	nonsyn	FALSE
NC_003143.1_1940533	C	T	YPO1701	NA	hypothetical protein	syn	FALSE
NC_003143.1_1942556	C	T	YPO1702	yebS	hypothetical protein	syn	FALSE
NC_003143.1_1944337	C	T	YPO1705	prc	carboxy-terminal protease	syn	FALSE
NC_003143.1_1946279	A	C	YPO1705	prc	carboxy-terminal protease	nonsyn	FALSE
NC_003143.1_1946480	C	T	-------	-------	-------	intergenic	-------
NC_003143.1_1949381	C	T	YPO1708	ecpD	chaperone protein	syn	FALSE
NC_003143.1_1952945	G	T	YPO1710	NA	fimbrial protein	nonsyn	FALSE
NC_003143.1_1954498	G	T	-------	-------	-------	intergenic	-------
NC_003143.1_1954646	A	G	YPO1712	NA	transport protein	nonsyn	FALSE
NC_003143.1_1955164	C	A	YPO1712	NA	transport protein	nonsyn	FALSE
NC_003143.1_1956130	T	C	-------	-------	-------	intergenic	-------
NC_003143.1_1956139	G	T	-------	-------	-------	intergenic	-------
NC_003143.1_1957629	T	C	YPO1714	kdgR	IclR family transcriptional regulator	nonsyn	FALSE
NC_003143.1_1958761	A	G	-------	-------	-------	intergenic	-------
NC_003143.1_1959698	A	T	-------	-------	-------	intergenic	-------
NC_003143.1_1960373	T	C	YPO1716	gltP	transport protein	nonsyn	FALSE
NC_003143.1_1960694	C	A	YPO1716	gltP	transport protein	nonsyn	FALSE
NC_003143.1_1961220	A	T	YPO1716	gltP	transport protein	nonsyn	FALSE
NC_003143.1_1961710	C	T	YPO1717	ydjM	hypothetical protein	nonsyn	FALSE
NC_003143.1_1964938	G	T	YPO1720	NA	sugar ABC transporter	nonsyn	FALSE
NC_003143.1_1965682	G	T	YPO1720	NA	sugar ABC transporter	syn	FALSE
NC_003143.1_1966160	G	T	YPO1721	NA	sugar ABC transporter (permease)	syn	FALSE
NC_003143.1_1966222	C	A	YPO1721	NA	sugar ABC transporter (permease)	nonsyn	FALSE
NC_003143.1_1966375	G	A	YPO1721	NA	sugar ABC transporter (permease)	nonsense	FALSE
NC_003143.1_1967082	A	G	YPO1722	NA	sugar ABC transporter permease	syn	FALSE
NC_003143.1_1971625	C	T	-------	-------	-------	intergenic	-------
NC_003143.1_1971651	A	G	-------	-------	-------	intergenic	-------
NC_003143.1_1971665	G	A	-------	-------	-------	intergenic	-------
NC_003143.1_1978094	A	T	-------	-------	-------	intergenic	-------
NC_003143.1_1978537	A	T	YPO1733	NA	hypothetical protein	nonsense	FALSE
NC_003143.1_1979719	A	G	YPO1734	NA	hypothetical protein	nonsyn	FALSE
NC_003143.1_1981020	A	G	YPO1735	NA	ABC transporter ATP-binding protein	nonsyn	FALSE
NC_003143.1_1981771	A	T	-------	-------	-------	intergenic	-------
NC_003143.1_1982740	A	C	YPO1737	NA	AraC family transcriptional regulator	nonsyn	FALSE
NC_003143.1_1984700	C	A	YPO1740	NA	hypothetical protein	syn	FALSE
NC_003143.1_1985737	C	T	YPO1742	NA	hypothetical protein	nonsense	FALSE
NC_003143.1_1986419	G	T	YPO1743	aroP	aromatic amino acid transport protein	nonsyn	FALSE
NC_003143.1_1987519	G	A	-------	-------	-------	intergenic	-------
NC_003143.1_1991759	A	G	YPO1748	rrmA	23S rRNA (guanine(745)-N(1))-methyltransferase	nonsyn	FALSE
NC_003143.1_1992413	G	T	-------	-------	-------	intergenic	-------
NC_003143.1_1996390	C	T	YPO1751a	NA	PAS/PAC domain-containing protein	nonsyn	FALSE
NC_003143.1_1996447	C	T	YPO1751a	NA	PAS/PAC domain-containing protein	nonsyn	FALSE
NC_003143.1_1996758	G	T	-------	-------	-------	intergenic	-------
NC_003143.1_1997691	G	T	YPO1753	fcuA	ferrichrome receptor protein	nonsyn	FALSE
NC_003143.1_1997865	G	T	YPO1753	fcuA	ferrichrome receptor protein	nonsyn	FALSE
NC_003143.1_1999488	C	T	YPO1754	yebN	hypothetical protein	nonsyn	FALSE
NC_003143.1_2000338	G	A	YPO1755	yobD	hypothetical protein	nonsyn	FALSE
NC_003143.1_2000818	C	T	-------	-------	-------	intergenic	-------
NC_003143.1_2000863	C	T	-------	-------	-------	intergenic	-------
NC_003143.1_2002694	C	A	-------	-------	-------	intergenic	-------
NC_003143.1_2003542	C	T	YPO1758	gptB	PTS system mannose-specific transporter subunit IIAB	nonsyn	FALSE
NC_003143.1_2003851	A	T	-------	-------	-------	intergenic	-------
NC_003143.1_2005019	C	T	YPO1759	yoaE	NA	NA	TRUE
NC_003143.1_2005546	C	A	YPO1759	yoaE	NA	NA	TRUE
NC_003143.1_2005617	T	A	YPO1759	yoaE	NA	NA	TRUE
NC_003143.1_2007179	C	T	YPO1761	NA	fumarylacetoacetate hydrolase family	nonsyn	FALSE
NC_003143.1_2007326	G	A	YPO1761	NA	fumarylacetoacetate hydrolase family	nonsyn	FALSE
NC_003143.1_2007391	G	A	YPO1761	NA	fumarylacetoacetate hydrolase family	syn	FALSE
NC_003143.1_2007642	A	T	YPO1761a	NA	fumarylacetoacetate hydrolase family protein	syn	FALSE
NC_003143.1_2008446	C	T	YPO1763	hpaE	5-carboxymethyl-2-hydroxymuconate semialdehyde dehydrogenase	nonsyn	FALSE
NC_003143.1_2012524	T	G	YPO1767	hpaI	2,4-dihydroxyhept-2-ene-1,7-dioic acid aldolase	nonsyn	FALSE
NC_003143.1_2013255	G	T	YPO1768	hpaX	4-hydroxyphenylacetate permease	nonsyn	FALSE
NC_003143.1_2013693	G	A	YPO1768	hpaX	4-hydroxyphenylacetate permease	nonsyn	FALSE
NC_003143.1_2014013	A	C	YPO1768	hpaX	4-hydroxyphenylacetate permease	nonsyn	FALSE
NC_003143.1_2018367	G	A	-------	-------	-------	intergenic	-------
NC_003143.1_2018479	G	A	-------	-------	-------	intergenic	-------
NC_003143.1_2018509	G	T	-------	-------	-------	intergenic	-------
NC_003143.1_2019596	C	A	YPO1773	pabB	para-aminobenzoate synthase component I	nonsyn	FALSE
NC_003143.1_2021480	C	T	YPO1775	purT	phosphoribosylglycinamide formyltransferase 2	nonsyn	FALSE
NC_003143.1_2022322	G	A	-------	-------	-------	intergenic	-------
NC_003143.1_2022335	A	C	-------	-------	-------	intergenic	-------
NC_003143.1_2022424	A	G	-------	-------	-------	intergenic	-------
NC_003143.1_2025192	G	A	YPO1779	NA	hypothetical protein	nonsyn	FALSE
NC_003143.1_2025677	G	T	YPO1780	ptrB	oligopeptidase B	nonsyn	FALSE
NC_003143.1_2029500	G	T	YPO1782	holE	DNA polymerase III subunit theta	nonsyn	FALSE
NC_003143.1_2031718	C	A	YPO1785	NA	copper resistance protein D	syn	FALSE
NC_003143.1_2032695	C	T	-------	-------	-------	intergenic	-------
NC_003143.1_2032955	T	C	-------	-------	-------	intergenic	-------
NC_003143.1_2033986	C	G	-------	-------	-------	intergenic	-------
NC_003143.1_2034051	G	T	-------	-------	-------	intergenic	-------
NC_003143.1_2035909	C	T	YPO1791	flhA	flagellar biosynthesis protein FlhA	nonsyn	FALSE
NC_003143.1_2036173	C	G	YPO1791	flhA	flagellar biosynthesis protein FlhA	nonsyn	FALSE
NC_003143.1_2036361	T	G	YPO1791	flhA	flagellar biosynthesis protein FlhA	nonsyn	FALSE
NC_003143.1_2037230	C	T	YPO1791	flhA	flagellar biosynthesis protein FlhA	syn	FALSE
NC_003143.1_2038126	A	C	-------	-------	-------	intergenic	-------
NC_003143.1_2040939	G	A	YPO1793	inv	NA	NA	TRUE
NC_003143.1_2042423	C	T	-------	-------	-------	intergenic	-------
NC_003143.1_2046250	G	A	YPO1802	flgE	flagellar hook protein FlgE	nonsyn	FALSE
NC_003143.1_2046555	C	A	YPO1802	flgE	flagellar hook protein FlgE	syn	FALSE
NC_003143.1_2046731	C	A	YPO1802	flgE	flagellar hook protein FlgE	nonsyn	FALSE
NC_003143.1_2046761	C	T	YPO1802	flgE	flagellar hook protein FlgE	nonsyn	FALSE
NC_003143.1_2049702	C	T	YPO1806	flgI	flagellar basal body P-ring biosynthesis protein FlgA	nonsyn	FALSE
NC_003143.1_2050227	A	C	YPO1806	flgI	flagellar basal body P-ring biosynthesis protein FlgA	nonsyn	FALSE
NC_003143.1_2050291	C	A	YPO1806	flgI	flagellar basal body P-ring biosynthesis protein FlgA	nonsyn	FALSE
NC_003143.1_2051331	C	T	YPO1807	flgJ	flagellar rod assembly protein/muramidase FlgJ	nonsyn	FALSE
NC_003143.1_2053734	C	T	YPO1808	flgK	flagellar hook-associated protein FlgK	nonsyn	FALSE
NC_003143.1_2055342	C	T	YPO1810	NA	transcriptional regulator	syn	FALSE
NC_003143.1_2057169	A	G	YPO1811	NA	short chain dehydrogenase	syn	FALSE
NC_003143.1_2057862	G	A	YPO1811	NA	short chain dehydrogenase	syn	FALSE
NC_003143.1_2059194	C	A	YPO1812	NA	sugar transport system permease	nonsyn	FALSE
NC_003143.1_2059241	G	A	YPO1812	NA	sugar transport system permease	nonsyn	FALSE
NC_003143.1_2060795	C	A	YPO1813	NA	sugar-binding protein	nonsyn	FALSE
NC_003143.1_2063793	T	G	YPO1816	NA	sugar kinase	nonsyn	FALSE
NC_003143.1_2063901	C	T	YPO1816	NA	sugar kinase	nonsyn	FALSE
NC_003143.1_2064236	G	T	YPO1816	NA	sugar kinase	nonsense	FALSE
NC_003143.1_2065844	G	A	YPO1819	fliR	flagellar biosynthesis protein FliR	syn	FALSE
NC_003143.1_2067676	C	T	YPO1821	fliO	flagellar protein FliO	nonsyn	FALSE
NC_003143.1_2067856	C	T	YPO1821	fliO	flagellar protein FliO	nonsyn	FALSE
NC_003143.1_2067958	A	C	YPO1821	fliO	flagellar protein FliO	nonsyn	FALSE
NC_003143.1_2068053	A	C	YPO1821	fliO	flagellar protein FliO	syn	FALSE
NC_003143.1_2068241	C	T	YPO1822	fliN	flagellar motor switch protein FliN	syn	FALSE
NC_003143.1_2068458	G	A	YPO1822	fliN	flagellar motor switch protein FliN	nonsyn	FALSE
NC_003143.1_2068498	A	C	YPO1822	fliN	flagellar motor switch protein FliN	nonsyn	FALSE
NC_003143.1_2070433	G	A	YPO1825	fliK	flagellar hook-length control protein FliK	nonsense	FALSE
NC_003143.1_2073629	G	A	YPO1828	fliH	flagellar assembly protein H	syn;nonsyn	FALSE
NC_003143.1_2074805	C	T	YPO1829	fliG	flagellar motor switch protein G	nonsyn	FALSE
NC_003143.1_2076008	G	A	YPO1830	fliF	flagellar MS-ring protein	syn	FALSE
NC_003143.1_2076340	C	A	YPO1830	fliF	flagellar MS-ring protein	nonsyn	FALSE
NC_003143.1_2079444	C	T	YPO1834	NA	glycosidase	syn	FALSE
NC_003143.1_2080111	C	T	YPO1835	NA	NA	NA	TRUE
NC_003143.1_2080132	C	A	YPO1835	NA	NA	NA	TRUE
NC_003143.1_2081996	C	T	YPO1835	NA	NA	NA	TRUE
NC_003143.1_2082100	C	T	YPO1835	NA	NA	NA	TRUE
NC_003143.1_2082310	C	T	YPO1835	NA	NA	NA	TRUE
NC_003143.1_2082341	C	T	YPO1835	NA	NA	NA	TRUE
NC_003143.1_2084451	C	T	YPO1839	fliT	flagellar biosynthesis protein FliT	nonsyn	FALSE
NC_003143.1_2084726	A	C	YPO1840	fliS	flagellar protein FliS	nonsyn	FALSE
NC_003143.1_2086499	G	T	-------	-------	-------	intergenic	-------
NC_003143.1_2086500	A	C	-------	-------	-------	intergenic	-------
NC_003143.1_2087652	C	T	YPO1842	fliC	flagellin	nonsyn	FALSE
NC_003143.1_2088114	C	A	-------	-------	-------	intergenic	-------
NC_003143.1_2088874	C	A	-------	-------	-------	intergenic	-------
NC_003143.1_2089210	T	G	YPO1844	fliZ	flagella biosynthesis protein FliZ	syn	FALSE
NC_003143.1_2095058	C	T	YPO1851	putA	trifunctional transcriptional regulator/proline dehydrogenase/pyrroline-5-carboxylate dehydrogenase	nonsyn	FALSE
NC_003143.1_2095334	G	A	YPO1851	putA	trifunctional transcriptional regulator/proline dehydrogenase/pyrroline-5-carboxylate dehydrogenase	nonsyn	FALSE
NC_003143.1_2096745	G	A	YPO1851	putA	trifunctional transcriptional regulator/proline dehydrogenase/pyrroline-5-carboxylate dehydrogenase	nonsyn	FALSE
NC_003143.1_2096887	C	T	YPO1851	putA	trifunctional transcriptional regulator/proline dehydrogenase/pyrroline-5-carboxylate dehydrogenase	syn	FALSE
NC_003143.1_2097510	C	A	YPO1851	putA	trifunctional transcriptional regulator/proline dehydrogenase/pyrroline-5-carboxylate dehydrogenase	nonsyn	FALSE
NC_003143.1_2098099	C	A	YPO1851	putA	trifunctional transcriptional regulator/proline dehydrogenase/pyrroline-5-carboxylate dehydrogenase	nonsyn	FALSE
NC_003143.1_2098122	C	T	YPO1851	putA	trifunctional transcriptional regulator/proline dehydrogenase/pyrroline-5-carboxylate dehydrogenase	nonsyn	FALSE
NC_003143.1_2100917	G	A	-------	-------	-------	intergenic	-------
NC_003143.1_2100928	T	C	-------	-------	-------	intergenic	-------
NC_003143.1_2100984	G	A	-------	-------	-------	intergenic	-------
NC_003143.1_2101016	T	G	-------	-------	-------	intergenic	-------
NC_003143.1_2101750	C	G	YPO1854	NA	hypothetical protein	nonsyn	FALSE
NC_003143.1_2104142	T	G	YPO1856	NA	hypothetical protein	nonsyn	FALSE
NC_003143.1_2106110	A	G	YPO1858	NA	N-acetylneuraminic acid mutarotase	nonsyn	FALSE
NC_003143.1_2106389	C	G	YPO1858	NA	N-acetylneuraminic acid mutarotase	nonsyn	FALSE
NC_003143.1_2107152	G	C	YPO1859	cycA	D-alanine/D-serine/glycine permease	nonsyn	FALSE
NC_003143.1_2108255	G	A	-------	-------	-------	intergenic	-------
NC_003143.1_2108286	T	A	-------	-------	-------	intergenic	-------
NC_003143.1_2112974	G	A	YPO1866	uvrC	excinuclease ABC subunit C	syn	FALSE
NC_003143.1_2113944	A	G	YPO1866	uvrC	excinuclease ABC subunit C	nonsyn	FALSE
NC_003143.1_2115269	A	G	-------	-------	-------	intergenic	-------
NC_003143.1_2115661	C	T	YPO1868	NA	hypothetical protein	nonsyn	FALSE
NC_003143.1_2115895	C	T	YPO1868	NA	hypothetical protein	nonsyn	FALSE
NC_003143.1_2116128	C	T	YPO1868	NA	hypothetical protein	nonsyn	FALSE
NC_003143.1_2119741	C	T	YPO1874	NA	hypothetical protein	nonsyn	FALSE
NC_003143.1_2123227	C	T	-------	-------	-------	intergenic	-------
NC_003143.1_2129735	A	G	YPO1892	NA	oxidoreductase	nonsyn	FALSE
NC_003143.1_2129869	C	T	YPO1892	NA	oxidoreductase	syn	FALSE
NC_003143.1_2130133	G	T	YPO1892	NA	oxidoreductase	syn	FALSE
NC_003143.1_2130319	G	C	YPO1892	NA	oxidoreductase	nonsyn	FALSE
NC_003143.1_2131090	G	A	YPO1893	NA	exported solute-binding protein	nonsyn	FALSE
NC_003143.1_2133809	A	G	YPO1896	NA	NA	NA	TRUE
NC_003143.1_2134034	G	A	YPO1896	NA	NA	NA	TRUE
NC_003143.1_2134947	C	T	YPO1898	NA	hypothetical protein	nonsyn	FALSE
NC_003143.1_2238568	A	C	-------	-------	-------	intergenic	-------
NC_003143.1_2239500	G	A	YPO1971	hutG	N-formylglutamate amidohydrolase	syn	FALSE
NC_003143.1_2241152	C	T	YPO1973	hutC	GntR family transcriptional regulator	nonsyn	FALSE
NC_003143.1_2241486	C	T	YPO1973	hutC	GntR family transcriptional regulator	nonsyn	FALSE
NC_003143.1_2241590	A	G	YPO1973	hutC	GntR family transcriptional regulator	nonsyn	FALSE
NC_003143.1_2241609	A	T	YPO1973	hutC	GntR family transcriptional regulator	nonsyn	FALSE
NC_003143.1_2242602	G	T	YPO1974	NA	N-formimino-L-glutamate deiminase	syn	FALSE
NC_003143.1_2242931	C	T	YPO1974	NA	N-formimino-L-glutamate deiminase	nonsyn	FALSE
NC_003143.1_2243514	G	T	YPO1975	NA	hypothetical protein	nonsyn	FALSE
NC_003143.1_2245493	C	A	YPO1976	NA	hypothetical protein	nonsense	FALSE
NC_003143.1_2246161	G	A	-------	-------	-------	intergenic	-------
NC_003143.1_2246668	C	T	YPO1977	NA	NA	NA	TRUE
NC_003143.1_2247425	G	T	YPO1977	NA	NA	NA	TRUE
NC_003143.1_2247605	C	T	YPO1977	NA	NA	NA	TRUE
NC_003143.1_2249143	C	A	YPO1980	NA	hypothetical protein	nonsyn	FALSE
NC_003143.1_2249223	A	C	YPO1980	NA	hypothetical protein	nonsyn	FALSE
NC_003143.1_2250353	C	T	YPO1981	NA	coenzyme synthetase	nonsyn	FALSE
NC_003143.1_2250622	T	A	YPO1981	NA	coenzyme synthetase	syn	FALSE
NC_003143.1_2250791	G	T	-------	-------	-------	intergenic	-------
NC_003143.1_2251517	T	C	YPO1982	NA	dehydrogenase	syn	FALSE
NC_003143.1_2251590	A	C	YPO1982	NA	dehydrogenase	syn	FALSE
NC_003143.1_2253102	C	T	YPO1984	NA	hypothetical protein	syn	FALSE
NC_003143.1_2253938	G	A	YPO1985	NA	glycosyl transferase	syn	FALSE
NC_003143.1_2261111	A	G	-------	-------	-------	intergenic	-------
NC_003143.1_2262577	T	G	YPO1990	NA	hypothetical protein	nonsyn	FALSE
NC_003143.1_2263450	T	C	YPO1990	NA	hypothetical protein	nonsyn	FALSE
NC_003143.1_2263645	G	T	-------	-------	-------	intergenic	-------
NC_003143.1_2263662	A	G	-------	-------	-------	intergenic	-------
NC_003143.1_2263664	G	A	-------	-------	-------	intergenic	-------
NC_003143.1_2263837	A	G	YPO1991	NA	hypothetical protein	nonsyn	FALSE
NC_003143.1_2264828	G	A	YPO1992	NA	hypothetical protein	syn	FALSE
NC_003143.1_2268596	C	A	YPO1996	NA	hypothetical protein	nonsyn	FALSE
NC_003143.1_2272343	G	T	-------	-------	-------	intergenic	-------
NC_003143.1_2272402	T	G	YPO2000	NA	two-component system sensor protein	nonsyn	FALSE
NC_003143.1_2273616	G	C	YPO2000	NA	two-component system sensor protein	nonsyn	FALSE
NC_003143.1_2274020	C	T	YPO2001	copR	transcriptional activator	nonsyn	FALSE
NC_003143.1_2274047	G	A	YPO2001	copR	transcriptional activator	nonsyn	FALSE
NC_003143.1_2274399	C	T	YPO2001	copR	transcriptional activator	nonsyn	FALSE
NC_003143.1_2274467	G	A	-------	-------	-------	intergenic	-------
NC_003143.1_2274791	T	A	YPO2002	NA	hypothetical protein	nonsense	FALSE
NC_003143.1_2276678	C	T	-------	-------	-------	intergenic	-------
NC_003143.1_2277582	C	T	-------	-------	-------	intergenic	-------
NC_003143.1_2277583	G	A	-------	-------	-------	intergenic	-------
NC_003143.1_2278317	A	G	YPO2005	NA	hypothetical protein	nonsyn	FALSE
NC_003143.1_2278777	G	A	-------	-------	-------	intergenic	-------
NC_003143.1_2279352	G	A	YPO2006	NA	hypothetical protein	nonsyn	FALSE
NC_003143.1_2280668	G	T	YPO2008	NA	rhodanese-like protein	nonsense	FALSE
NC_003143.1_2281856	A	C	YPO2009a	NA	NA	NA	TRUE
NC_003143.1_2283467	T	C	YPO2011	pth	peptidyl-tRNA hydrolase	nonsyn	FALSE
NC_003143.1_2283907	C	A	YPO2011	pth	peptidyl-tRNA hydrolase	nonsyn	FALSE
NC_003143.1_2284466	A	G	YPO2012	NA	hypothetical protein	nonsyn	FALSE
NC_003143.1_2284896	G	T	YPO2013	prsA	ribose-phosphate pyrophosphokinase	nonsyn	FALSE
NC_003143.1_2286972	G	A	YPO2014	ipk	4-diphosphocytidyl-2C-methyl-D-erythritol kinase	nonsyn	FALSE
NC_003143.1_2287075	C	T	YPO2015	lolB	molecular chaperone LolB	nonsyn	FALSE
NC_003143.1_2288712	G	C	YPO2016	hemA	glutamyl-tRNA reductase	nonsyn	FALSE
NC_003143.1_2291346	C	T	YPO2019	NA	hypothetical protein	nonsyn	FALSE
NC_003143.1_2291916	T	G	YPO2020	NA	transcriptional regulator	nonsyn	FALSE
NC_003143.1_2293322	T	C	YPO2021	kdsA	2-dehydro-3-deoxyphosphooctonate aldolase	nonsyn	FALSE
NC_003143.1_2294709	G	T	-------	-------	-------	intergenic	-------
NC_003143.1_2300477	C	T	YPO2029	NA	hypothetical protein	nonsyn	FALSE
NC_003143.1_2300659	T	G	YPO2029	NA	hypothetical protein	nonsyn	FALSE
NC_003143.1_2301508	G	T	YPO2030	NA	binding-protein-dependent transporter membrane protein	syn	FALSE
NC_003143.1_2302090	C	G	YPO2030	NA	binding-protein-dependent transporter membrane protein	nonsyn	FALSE
NC_003143.1_2302397	C	A	YPO2031	NA	binding-protein-dependent transporter membrane protein	nonsyn	FALSE
NC_003143.1_2303600	C	A	YPO2034	NA	NA	NA	TRUE
NC_003143.1_2304761	A	T	YPO2034	NA	NA	NA	TRUE
NC_003143.1_2304962	A	G	-------	-------	-------	intergenic	-------
NC_003143.1_2304982	C	T	-------	-------	-------	intergenic	-------
NC_003143.1_2305080	G	T	-------	-------	-------	intergenic	-------
NC_003143.1_2305793	G	T	YPO2035	NA	hypothetical protein	nonsyn	FALSE
NC_003143.1_2306367	C	T	YPO2036	NA	transcriptional regulator	nonsyn	FALSE
NC_003143.1_2310626	C	T	YPO2040	NA	multidrug resistance protein MdtH	syn	FALSE
NC_003143.1_2312706	C	A	YPO2042	NA	oxidoreductase	nonsense	FALSE
NC_003143.1_2320808	G	A	YPO2045	NA	hemolysin	nonsyn	FALSE
NC_003143.1_2321103	G	T	YPO2045	NA	hemolysin	nonsyn	FALSE
NC_003143.1_2321440	T	G	YPO2045	NA	hemolysin	syn	FALSE
NC_003143.1_2321641	C	T	YPO2045	NA	hemolysin	syn	FALSE
NC_003143.1_2322510	G	A	YPO2045	NA	hemolysin	nonsyn	FALSE
NC_003143.1_2323187	A	T	YPO2046	argS	arginyl-tRNA synthetase	nonsyn	FALSE
NC_003143.1_2324205	C	A	YPO2046	argS	arginyl-tRNA synthetase	nonsyn	FALSE
NC_003143.1_2324662	T	G	YPO2046	argS	arginyl-tRNA synthetase	nonsyn	FALSE
NC_003143.1_2325413	A	G	-------	-------	-------	intergenic	-------
NC_003143.1_2325600	C	T	YPO2047	NA	hypothetical protein	nonsyn	FALSE
NC_003143.1_2326359	T	G	YPO2048	cutC	copper homeostasis protein CutC	nonsyn	FALSE
NC_003143.1_2326734	T	A	YPO2048	cutC	copper homeostasis protein CutC	nonsense	FALSE
NC_003143.1_2327965	C	T	YPO2049	NA	hypothetical protein	nonsyn	FALSE
NC_003143.1_2328991	G	T	-------	-------	-------	intergenic	-------
NC_003143.1_2331768	A	C	YPO2053	aspS	aspartyl-tRNA synthetase	nonsyn	FALSE
NC_003143.1_2332994	C	A	YPO2053	aspS	aspartyl-tRNA synthetase	nonsyn	FALSE
NC_003143.1_2357237	C	T	YPO2075	rnd	ribonuclease D	nonsense	FALSE
NC_003143.1_2357286	C	A	YPO2075	rnd	ribonuclease D	nonsense	FALSE
NC_003143.1_2357393	G	T	YPO2075	rnd	ribonuclease D	nonsense	FALSE
NC_003143.1_2358702	C	T	YPO2077	minD	cell division inhibitor MinD	nonsyn	FALSE
NC_003143.1_2359224	C	A	YPO2078	minC	septum formation inhibitor	nonsyn	FALSE
NC_003143.1_2407118	T	G	YPO2138	NA	aminotransferase	nonsyn	FALSE
NC_003143.1_2410185	T	C	YPO2141	dsbB	disulfide bond formation protein B	syn	FALSE
NC_003143.1_2410842	C	A	YPO2142	nhaB	sodium/proton antiporter	nonsense	FALSE
NC_003143.1_2412877	G	T	YPO2144	fadR	fatty acid metabolism regulator	nonsyn	FALSE
NC_003143.1_2413083	C	T	YPO2144	fadR	fatty acid metabolism regulator	syn	FALSE
NC_003143.1_2415033	A	G	-------	-------	-------	intergenic	-------
NC_003143.1_2416435	T	A	YPO2147	dadA	D-amino acid dehydrogenase small subunit	nonsyn	FALSE
NC_003143.1_2416644	C	T	YPO2148	NA	multidrug resistance protein	nonsyn	FALSE
NC_003143.1_2416791	C	T	YPO2148	NA	multidrug resistance protein	nonsyn	FALSE
NC_003143.1_2419382	G	A	YPO2150	NA	LysR family transcriptional regulator	syn	FALSE
NC_003143.1_2419586	T	G	YPO2150	NA	LysR family transcriptional regulator	nonsyn	FALSE
NC_003143.1_2419789	G	A	YPO2150	NA	LysR family transcriptional regulator	nonsyn	FALSE
NC_003143.1_2425099	A	G	-------	-------	-------	intergenic	-------
NC_003143.1_2425991	G	T	YPO2156	NA	hypothetical protein	nonsyn	FALSE
NC_003143.1_2427883	C	T	YPO2157	gapA	glyceraldehyde 3-phosphate dehydrogenase A	nonsyn	FALSE
NC_003143.1_2430496	G	T	YPO2161	ansA	cytoplasmic asparaginase I	nonsyn	FALSE
NC_003143.1_2431250	T	G	YPO2162	sppA	protease 4	nonsyn	FALSE
NC_003143.1_2432007	G	T	YPO2162	sppA	protease 4	nonsyn	FALSE
NC_003143.1_2433782	G	A	-------	-------	-------	intergenic	-------
NC_003143.1_2434327	T	C	YPO2164	selD	selenophosphate synthetase	nonsyn	FALSE
NC_003143.1_2434339	G	A	YPO2164	selD	selenophosphate synthetase	nonsyn	FALSE
NC_003143.1_2434786	C	T	YPO2164	selD	selenophosphate synthetase	nonsyn	FALSE
NC_003143.1_2435098	C	A	YPO2165	topB	DNA topoisomerase III	nonsyn	FALSE
NC_003143.1_2436238	C	T	YPO2165	topB	DNA topoisomerase III	nonsyn	FALSE
NC_003143.1_2437111	A	G	YPO2166	NA	hypothetical protein	nonsyn	FALSE
NC_003143.1_2443862	A	G	-------	-------	-------	intergenic	-------
NC_003143.1_2444223	C	T	-------	-------	-------	intergenic	-------
NC_003143.1_2444382	C	T	-------	-------	-------	intergenic	-------
NC_003143.1_2444561	T	G	-------	-------	-------	intergenic	-------
NC_003143.1_2444694	C	A	-------	-------	-------	intergenic	-------
NC_003143.1_2445134	G	T	YPO2173	NA	response regulator of RpoS	nonsyn	FALSE
NC_003143.1_2447174	T	G	YPO2174	NA	nucleotide sugar dehydrogenase	nonsyn	FALSE
NC_003143.1_2448464	T	C	YPO2175	hns	global DNA-binding transcriptional dual regulator H-NS	nonsyn	FALSE
NC_003143.1_2449460	C	T	YPO2176	tdk	thymidine kinase	syn	FALSE
NC_003143.1_2450055	C	T	-------	-------	-------	intergenic	-------
NC_003143.1_2450109	T	A	-------	-------	-------	intergenic	-------
NC_003143.1_2455588	G	A	-------	-------	-------	intergenic	-------
NC_003143.1_2455764	C	T	-------	-------	-------	intergenic	-------
NC_003143.1_2456508	G	T	YPO2181	NA	hypothetical protein	nonsyn	FALSE
NC_003143.1_2456530	G	A	YPO2181	NA	hypothetical protein	syn	FALSE
NC_003143.1_2457279	C	A	-------	-------	-------	intergenic	-------
NC_003143.1_2457290	C	A	-------	-------	-------	intergenic	-------
NC_003143.1_2458140	C	T	YPO2182	oppA	periplasmic oligopeptide-binding protein	nonsyn	FALSE
NC_003143.1_2458904	G	A	YPO2182	oppA	periplasmic oligopeptide-binding protein	nonsyn	FALSE
NC_003143.1_2459373	G	A	YPO2183	oppB	oligopeptide transporter permease	nonsyn	FALSE
NC_003143.1_2460220	A	G	-------	-------	-------	intergenic	-------
NC_003143.1_2461873	G	A	YPO2185	oppD	oligopeptide transporter ATP-binding component	nonsyn	FALSE
NC_003143.1_2463301	G	A	-------	-------	-------	intergenic	-------
NC_003143.1_2464804	G	A	YPO2188	cls	cardiolipin synthetase	syn	FALSE
NC_003143.1_2465708	C	T	YPO2188	cls	cardiolipin synthetase	nonsyn	FALSE
NC_003143.1_2466291	C	T	YPO2189	NA	hypothetical protein	syn	FALSE
NC_003143.1_2467871	A	G	-------	-------	-------	intergenic	-------
NC_003143.1_2468491	C	T	-------	-------	-------	intergenic	-------
NC_003143.1_2469939	C	T	YPO2193	tonB	transport protein TonB	syn	FALSE
NC_003143.1_2473052	G	T	YPO2197	NA	NA	NA	TRUE
NC_003143.1_2476573	C	A	YPO2201	ompW	outer membrane protein W	nonsyn	FALSE
NC_003143.1_2477282	G	A	-------	-------	-------	intergenic	-------
NC_003143.1_2477320	C	T	-------	-------	-------	intergenic	-------
NC_003143.1_2478413	G	A	YPO2204	trpB	tryptophan synthase subunit beta	nonsyn	FALSE
NC_003143.1_2479068	C	T	YPO2204	trpB	tryptophan synthase subunit beta	nonsyn	FALSE
NC_003143.1_2479156	T	C	YPO2204	trpB	tryptophan synthase subunit beta	syn	FALSE
NC_003143.1_2480736	G	T	YPO2205	trpC	bifunctional indole-3-glycerol phosphate synthase/phosphoribosylanthranilate isomerase	nonsyn	FALSE
NC_003143.1_2482197	G	C	YPO2207	trpG	anthranilate synthase component II	nonsense	FALSE
NC_003143.1_2482250	C	T	YPO2207	trpG	anthranilate synthase component II	nonsyn	FALSE
NC_003143.1_2484418	T	C	YPO2210	NA	hypothetical protein	syn	FALSE
NC_003143.1_2484439	C	T	YPO2210	NA	hypothetical protein	syn	FALSE
NC_003143.1_2484440	A	G	YPO2210	NA	hypothetical protein	nonsyn	FALSE
NC_003143.1_2484441	C	T	YPO2210	NA	hypothetical protein	nonsyn	FALSE
NC_003143.1_2485495	C	T	YPO2211	trpH	hypothetical protein	nonsyn	FALSE
NC_003143.1_2486542	C	T	YPO2213	NA	23S rRNA pseudouridylate synthase B	syn	FALSE
NC_003143.1_2486646	A	G	YPO2213	NA	23S rRNA pseudouridylate synthase B	nonsyn	FALSE
NC_003143.1_2488279	G	T	YPO2215	NA	short chain dehydrogenase	nonsyn	FALSE
NC_003143.1_2489119	G	A	-------	-------	-------	intergenic	-------
NC_003143.1_2491300	T	C	YPO2218	topA	DNA topoisomerase I	nonsyn	FALSE
NC_003143.1_2492140	G	T	YPO2218	topA	DNA topoisomerase I	nonsyn	FALSE
NC_003143.1_2492225	G	T	YPO2218	topA	DNA topoisomerase I	nonsyn	FALSE
NC_003143.1_2493895	C	T	-------	-------	-------	intergenic	-------
NC_003143.1_2494333	A	C	YPO2219	cysB	transcriptional regulator CysB	nonsyn	FALSE
NC_003143.1_2497090	C	A	YPO2221	acnA	aconitate hydratase	nonsyn	FALSE
NC_003143.1_2497273	C	T	YPO2221	acnA	aconitate hydratase	nonsyn	FALSE
NC_003143.1_2498492	T	C	YPO2221	acnA	aconitate hydratase	syn	FALSE
NC_003143.1_2498569	T	G	YPO2221	acnA	aconitate hydratase	nonsyn	FALSE
NC_003143.1_2498588	T	A	YPO2221	acnA	aconitate hydratase	syn	FALSE
NC_003143.1_2498949	A	G	YPO2221	acnA	aconitate hydratase	nonsyn	FALSE
NC_003143.1_2499390	T	G	-------	-------	-------	intergenic	-------
NC_003143.1_2501530	C	A	YPO2224	NA	hypothetical protein	syn	FALSE
NC_003143.1_2502679	C	T	YPO2225	NA	hypothetical protein	syn	FALSE
NC_003143.1_2502743	A	C	YPO2225	NA	hypothetical protein	nonsyn	FALSE
NC_003143.1_2502884	G	A	YPO2225	NA	hypothetical protein	nonsyn	FALSE
NC_003143.1_2502920	G	A	-------	-------	-------	intergenic	-------
NC_003143.1_2503410	C	T	-------	-------	-------	intergenic	-------
NC_003143.1_2504262	G	A	YPO2227	pyrF	orotidine 5'-phosphate decarboxylase	syn	FALSE
NC_003143.1_2504358	C	T	YPO2227	pyrF	orotidine 5'-phosphate decarboxylase	syn	FALSE
NC_003143.1_2506175	T	G	YPO2230	araD	L-ribulose-5-phosphate 4-epimerase	nonsyn	FALSE
NC_003143.1_2506877	G	T	-------	-------	-------	intergenic	-------
NC_003143.1_2507348	T	G	YPO2232	mipB	fructose-6-phosphate aldolase	syn	FALSE
NC_003143.1_2507585	C	A	YPO2232	mipB	fructose-6-phosphate aldolase	nonsyn	FALSE
NC_003143.1_2508141	G	A	YPO2233	NA	hypothetical protein	nonsyn	FALSE
NC_003143.1_2508389	T	C	YPO2234	cstA	carbon starvation protein A	nonsyn	FALSE
NC_003143.1_2508436	G	A	YPO2234	cstA	carbon starvation protein A	nonsyn	FALSE
NC_003143.1_2509094	C	A	YPO2234	cstA	carbon starvation protein A	nonsyn	FALSE
NC_003143.1_2510339	C	T	-------	-------	-------	intergenic	-------
NC_003143.1_2511556	T	C	YPO2235	rnb	exoribonuclease II	syn	FALSE
NC_003143.1_2512178	C	T	YPO2235	rnb	exoribonuclease II	nonsyn	FALSE
NC_003143.1_2512841	G	A	-------	-------	-------	intergenic	-------
NC_003143.1_2513715	G	A	YPO2237	NA	hypothetical protein	nonsyn	FALSE
NC_003143.1_2516153	A	C	YPO2239	nth	endonuclease III	nonsyn	FALSE
NC_003143.1_2518433	G	T	YPO2242	rnfD	electron transport complex protein RnfD	syn	FALSE
NC_003143.1_2519140	T	C	-------	-------	-------	intergenic	-------
NC_003143.1_2519979	C	T	YPO2243	NA	AraC family transcriptional regulator	syn	FALSE
NC_003143.1_2521224	C	T	YPO2244	NA	electron transport complex protein RnfC	syn	FALSE
NC_003143.1_2521840	T	G	YPO2244	NA	electron transport complex protein RnfC	nonsyn	FALSE
NC_003143.1_2522187	A	G	YPO2245	NA	electron transport complex protein RnfB	nonsyn	FALSE
NC_003143.1_2522828	C	T	YPO2246	NA	Na(+)-translocating NADH-quinone reductase subunit E	nonsyn	FALSE
NC_003143.1_2531288	C	A	YPO2253	araA	L-arabinose isomerase	nonsyn	FALSE
NC_003143.1_2531766	C	G	YPO2254	araB	ribulokinase	nonsyn	FALSE
NC_003143.1_2531839	C	A	YPO2254	araB	ribulokinase	nonsyn	FALSE
NC_003143.1_2532422	C	A	YPO2254	araB	ribulokinase	nonsyn	FALSE
NC_003143.1_2532785	G	T	YPO2254	araB	ribulokinase	nonsense	FALSE
NC_003143.1_2532931	G	A	YPO2254	araB	ribulokinase	syn	FALSE
NC_003143.1_2532991	C	T	YPO2254	araB	ribulokinase	syn	FALSE
NC_003143.1_2535820	G	A	YPO2256	araG	L-arabinose transporter ATP-binding protein	nonsyn	FALSE
NC_003143.1_2536266	C	G	YPO2256	araG	L-arabinose transporter ATP-binding protein	nonsyn	FALSE
NC_003143.1_2536784	G	A	YPO2257	araH	L-arabinose transporter permease	syn	FALSE
NC_003143.1_2537024	G	T	YPO2257	araH	L-arabinose transporter permease	syn	FALSE
NC_003143.1_2540478	A	G	YPO2260	NA	hypothetical protein	nonsyn	FALSE
NC_003143.1_2540495	C	T	YPO2260	NA	hypothetical protein	syn	FALSE
NC_003143.1_2541165	C	A	-------	-------	-------	intergenic	-------
NC_003143.1_2541395	C	T	YPO2261	NA	hypothetical protein	nonsyn	FALSE
NC_003143.1_2541759	G	T	YPO2261	NA	hypothetical protein	syn	FALSE
NC_003143.1_2542828	A	G	YPO2262	NA	hypothetical protein	syn	FALSE
NC_003143.1_2543857	T	G	YPO2263	manA	mannose-6-phosphate isomerase	nonsyn	FALSE
NC_003143.1_2545344	G	T	YPO2263a	NA	fumarate hydratase	nonsyn	FALSE
NC_003143.1_2547091	G	T	YPO2265	tus	DNA replication terminus site-binding protein	nonsyn	FALSE
NC_003143.1_2547352	C	A	YPO2265	tus	DNA replication terminus site-binding protein	nonsyn	FALSE
NC_003143.1_2547492	T	A	YPO2265	tus	DNA replication terminus site-binding protein	nonsyn	FALSE
NC_003143.1_2547658	G	A	-------	-------	-------	intergenic	-------
NC_003143.1_2547949	A	G	-------	-------	-------	intergenic	-------
NC_003143.1_2548214	G	A	YPO2266	NA	hypothetical protein	syn	FALSE
NC_003143.1_2548345	C	A	YPO2266	NA	hypothetical protein	nonsyn	FALSE
NC_003143.1_2548551	G	T	YPO2266	NA	hypothetical protein	nonsyn	FALSE
NC_003143.1_2548825	G	A	YPO2266	NA	hypothetical protein	nonsyn	FALSE
NC_003143.1_2549581	T	G	YPO2267	NA	NA	NA	TRUE
NC_003143.1_2551008	G	T	YPO2268	mlc	ROK family transcriptional regulator	nonsyn	FALSE
NC_003143.1_2552997	G	A	YPO2270	NA	voltage-gated ClC-type chloride channel ClcB	syn	FALSE
NC_003143.1_2553817	G	A	YPO2270	NA	voltage-gated ClC-type chloride channel ClcB	nonsyn	FALSE
NC_003143.1_2562938	T	A	-------	-------	-------	intergenic	-------
NC_003143.1_2563197	C	T	YPO2282	NA	hypothetical protein	nonsyn	FALSE
NC_003143.1_2563403	A	G	YPO2283	NA	LacI family transcriptional regulator	syn	FALSE
NC_003143.1_2563616	C	T	YPO2283	NA	LacI family transcriptional regulator	syn	FALSE
NC_003143.1_2565275	G	A	-------	-------	-------	intergenic	-------
NC_003143.1_2565436	C	T	-------	-------	-------	intergenic	-------
NC_003143.1_2565976	A	C	YPO2286	NA	hypothetical protein	nonsyn	FALSE
NC_003143.1_2568798	C	T	YPO2288	amn	AMP nucleosidase	syn	FALSE
NC_003143.1_2570123	C	T	YPO2289	NA	virulence factor	nonsyn	FALSE
NC_003143.1_2571427	G	A	YPO2290	NA	virulence factor	nonsyn	FALSE
NC_003143.1_2572678	G	A	YPO2290	NA	virulence factor	syn	FALSE
NC_003143.1_2573115	T	A	YPO2290	NA	virulence factor	nonsyn	FALSE
NC_003143.1_2575112	C	T	YPO2291	NA	virulence factor	nonsyn	FALSE
NC_003143.1_2575138	A	G	YPO2291	NA	virulence factor	nonsyn	FALSE
NC_003143.1_2575152	G	A	YPO2291	NA	virulence factor	syn	FALSE
NC_003143.1_2575176	C	A	YPO2291	NA	virulence factor	nonsyn	FALSE
NC_003143.1_2575311	G	A	YPO2291	NA	virulence factor	syn	FALSE
NC_003143.1_2575405	G	T	YPO2291	NA	virulence factor	nonsyn	FALSE
NC_003143.1_2576788	C	G	YPO2291	NA	virulence factor	nonsyn	FALSE
NC_003143.1_2577737	G	A	YPO2292	NA	lipoprotein	nonsyn	FALSE
NC_003143.1_2578158	T	C	-------	-------	-------	intergenic	-------
NC_003143.1_2580558	C	A	YPO2295	NA	nucleotidase	nonsense	FALSE
NC_003143.1_2581735	G	A	YPO2296	NA	NA	NA	TRUE
NC_003143.1_2583538	C	T	YPO2296	NA	NA	NA	TRUE
NC_003143.1_2583651	C	T	-------	-------	-------	intergenic	-------
NC_003143.1_2584490	C	T	YPO2298	phoA	alkaline phosphatase	nonsyn	FALSE
NC_003143.1_2585068	G	A	YPO2298	phoA	alkaline phosphatase	nonsyn	FALSE
NC_003143.1_2585375	T	C	YPO2298	phoA	alkaline phosphatase	nonsyn	FALSE
NC_003143.1_2588247	C	T	YPO2301	NA	universal stress protein UspE	nonsyn	FALSE
NC_003143.1_2588819	C	T	YPO2302	pntB	pyridine nucleotide transhydrogenase	nonsyn	FALSE
NC_003143.1_2596092	C	T	YPO2308	rstA	DNA-binding transcriptional regulator RstA	syn	FALSE
NC_003143.1_2597517	T	C	-------	-------	-------	intergenic	-------
NC_003143.1_2600051	C	T	-------	-------	-------	intergenic	-------
NC_003143.1_2600356	T	A	-------	-------	-------	intergenic	-------
NC_003143.1_2600460	G	A	-------	-------	-------	intergenic	-------
NC_003143.1_2602327	C	T	YPO2312	NA	insecticidal toxin complex	syn	FALSE
NC_003143.1_2607034	C	T	YPO2319	NA	pepetidase	nonsyn	FALSE
NC_003143.1_2607066	G	A	YPO2319	NA	pepetidase	nonsyn	FALSE
NC_003143.1_2607263	T	C	YPO2319	NA	pepetidase	syn	FALSE
NC_003143.1_2607374	G	A	YPO2319	NA	pepetidase	syn	FALSE
NC_003143.1_2608734	A	C	YPO2322	hrpA	ATP-dependent RNA helicase HrpA	nonsyn	FALSE
NC_003143.1_2617406	G	A	YPO2328	NA	hypothetical protein	nonsyn	FALSE
NC_003143.1_2618201	T	G	YPO2328	NA	hypothetical protein	nonsyn	FALSE
NC_003143.1_2618783	T	C	YPO2328	NA	hypothetical protein	nonsyn	FALSE
NC_003143.1_2619611	T	G	YPO2328	NA	hypothetical protein	nonsyn	FALSE
NC_003143.1_2622695	T	C	YPO2332	NA	Mg(2+) transport ATPase	nonsyn	FALSE
NC_003143.1_2622811	G	A	YPO2332	NA	Mg(2+) transport ATPase	nonsyn	FALSE
NC_003143.1_2623872	G	T	YPO2334	nifJ	pyruvate-flavodoxin oxidoreductase	nonsyn	FALSE
NC_003143.1_2628388	C	T	YPO2335	NA	C32 tRNA thiolase	syn	FALSE
NC_003143.1_2635173	A	G	YPO2340	NA	murein peptide amidase A	nonsyn	FALSE
NC_003143.1_2635557	G	A	YPO2341	NA	mandelate racemase	nonsyn	FALSE
NC_003143.1_2636411	G	A	-------	-------	-------	intergenic	-------
NC_003143.1_2638806	C	T	YPO2344	tyrR	DNA-binding transcriptional regulator TyrR	nonsyn	FALSE
NC_003143.1_2639552	C	T	-------	-------	-------	intergenic	-------
NC_003143.1_2639810	C	A	YPO2345	NA	hypothetical protein	nonsyn	FALSE
NC_003143.1_2641415	G	T	YPO2347	NA	hypothetical protein	nonsyn	FALSE
NC_003143.1_2642504	G	T	YPO2348	NA	hypothetical protein	nonsyn	FALSE
NC_003143.1_2643119	G	A	YPO2348	NA	hypothetical protein	syn	FALSE
NC_003143.1_2643141	C	A	YPO2348	NA	hypothetical protein	nonsyn	FALSE
NC_003143.1_2647059	C	T	-------	-------	-------	intergenic	-------
NC_003143.1_2647072	C	A	-------	-------	-------	intergenic	-------
NC_003143.1_2647128	C	T	-------	-------	-------	intergenic	-------
NC_003143.1_2647534	A	C	YPO2355	sapA	peptide transport periplasmic protein	syn	FALSE
NC_003143.1_2649273	G	A	YPO2356	sapB	peptide transport system permease	syn	FALSE
NC_003143.1_2649708	G	T	YPO2356	sapB	peptide transport system permease	nonsyn	FALSE
NC_003143.1_2651761	T	C	YPO2358	sapD	peptide transport system ATP-binding protein	nonsyn	FALSE
NC_003143.1_2652468	A	C	YPO2359	sapF	peptide transport system ATP-binding protein	nonsyn	FALSE
NC_003143.1_2652740	C	A	YPO2359	sapF	peptide transport system ATP-binding protein	syn	FALSE
NC_003143.1_2653772	A	G	YPO2360	NA	hypothetical protein	nonsyn	FALSE
NC_003143.1_2654925	G	A	-------	-------	-------	intergenic	-------
NC_003143.1_2655012	C	T	-------	-------	-------	intergenic	-------
NC_003143.1_2656129	T	G	YPO2361	tppB	tripeptide transporter permease	syn	FALSE
NC_003143.1_2656734	C	T	-------	-------	-------	intergenic	-------
NC_003143.1_2657035	A	G	YPO2362	NA	hypothetical protein	nonsyn	FALSE
NC_003143.1_2657766	G	A	YPO2363	NA	hypothetical protein	nonsyn	FALSE
NC_003143.1_2661947	A	G	YPO2369	tyrS	tyrosyl-tRNA synthetase	nonsyn	FALSE
NC_003143.1_2662416	T	G	YPO2369	tyrS	tyrosyl-tRNA synthetase	nonsyn	FALSE
NC_003143.1_2664467	A	T	YPO2372	anmK	anhydro-N-acetylmuramic acid kinase	syn	FALSE
NC_003143.1_2666071	G	A	YPO2373	pcp	lipoprotein	syn	FALSE
NC_003143.1_2666347	C	T	YPO2373	pcp	lipoprotein	syn	FALSE
NC_003143.1_2666750	G	T	YPO2374	slyA	transcriptional regulator SlyA	nonsense	FALSE
NC_003143.1_2666769	C	A	YPO2374	slyA	transcriptional regulator SlyA	nonsense	FALSE
NC_003143.1_2666841	T	C	YPO2374	slyA	transcriptional regulator SlyA	nonsyn	FALSE
NC_003143.1_2666856	C	T	YPO2374	slyA	transcriptional regulator SlyA	nonsyn	FALSE
NC_003143.1_2666902	A	C	YPO2374	slyA	transcriptional regulator SlyA	nonsyn	FALSE
NC_003143.1_2666951	A	T	YPO2374	slyA	transcriptional regulator SlyA	nonsyn	FALSE
NC_003143.1_2666960	T	G	YPO2374	slyA	transcriptional regulator SlyA	nonsyn	FALSE
NC_003143.1_2667006	A	T	YPO2374	slyA	transcriptional regulator SlyA	nonsyn	FALSE
NC_003143.1_2667041	T	G	YPO2374	slyA	transcriptional regulator SlyA	nonsyn	FALSE
NC_003143.1_2667081	G	C	YPO2374	slyA	transcriptional regulator SlyA	nonsyn	FALSE
NC_003143.1_2667082	A	C	YPO2374	slyA	transcriptional regulator SlyA	nonsyn	FALSE
NC_003143.1_2667454	A	T	-------	-------	-------	intergenic	-------
NC_003143.1_2670402	A	G	YPO2377	NA	cell division protein	syn	FALSE
NC_003143.1_2670546	G	T	YPO2377	NA	cell division protein	syn	FALSE
NC_003143.1_2671179	C	T	-------	-------	-------	intergenic	-------
NC_003143.1_2671185	G	A	-------	-------	-------	intergenic	-------
NC_003143.1_2671193	A	G	-------	-------	-------	intergenic	-------
NC_003143.1_2677598	G	A	YPO2382	rnt	ribonuclease T	nonsyn	FALSE
NC_003143.1_2678159	C	A	YPO2383	NA	hypothetical protein	nonsyn	FALSE
NC_003143.1_2678365	G	A	YPO2384	NA	hypothetical protein	nonsyn	FALSE
NC_003143.1_2679056	G	A	YPO2385	NA	hypothetical protein	nonsyn	FALSE
NC_003143.1_2680862	T	C	-------	-------	-------	intergenic	-------
NC_003143.1_2681067	A	G	YPO2387	purR	DNA-binding transcriptional repressor PurR	syn	FALSE
NC_003143.1_2681086	G	C	YPO2387	purR	DNA-binding transcriptional repressor PurR	nonsyn	FALSE
NC_003143.1_2681149	G	C	YPO2387	purR	DNA-binding transcriptional repressor PurR	nonsyn	FALSE
NC_003143.1_2681210	C	T	YPO2387	purR	DNA-binding transcriptional repressor PurR	nonsyn	FALSE
NC_003143.1_2681503	T	C	YPO2387	purR	DNA-binding transcriptional repressor PurR	nonsyn	FALSE
NC_003143.1_2681696	T	C	YPO2387	purR	DNA-binding transcriptional repressor PurR	nonsyn	FALSE
NC_003143.1_2681848	A	G	YPO2387	purR	DNA-binding transcriptional repressor PurR	nonsyn	FALSE
NC_003143.1_2681896	A	G	YPO2387	purR	DNA-binding transcriptional repressor PurR	nonsyn	FALSE
NC_003143.1_2682636	G	A	YPO2388	NA	DNA-binding transcriptional regulator	nonsyn	FALSE
NC_003143.1_2684648	C	T	-------	-------	-------	intergenic	-------
NC_003143.1_2684793	A	G	-------	-------	-------	intergenic	-------
NC_003143.1_2685390	G	T	YPO2390	cfa	cyclopropane fatty acyl phospholipid synthase	nonsyn	FALSE
NC_003143.1_2685880	C	G	YPO2390	cfa	cyclopropane fatty acyl phospholipid synthase	nonsyn	FALSE
NC_003143.1_2685885	A	C	YPO2390	cfa	cyclopropane fatty acyl phospholipid synthase	nonsyn	FALSE
NC_003143.1_2686272	A	C	YPO2391	ribE	riboflavin synthase subunit alpha	nonsyn	FALSE
NC_003143.1_2686471	C	G	YPO2391	ribE	riboflavin synthase subunit alpha	syn	FALSE
NC_003143.1_2689273	C	A	-------	-------	-------	intergenic	-------
NC_003143.1_2690454	C	T	YPO2393	pykF	pyruvate kinase	syn	FALSE
NC_003143.1_2690521	T	C	YPO2393	pykF	pyruvate kinase	nonsyn	FALSE
NC_003143.1_2691218	T	C	-------	-------	-------	intergenic	-------
NC_003143.1_2695796	A	G	-------	-------	-------	intergenic	-------
NC_003143.1_2701828	G	A	-------	-------	-------	intergenic	-------
NC_003143.1_2704812	G	A	YPO2407	NA	hypothetical protein	syn	FALSE
NC_003143.1_2709130	A	C	YPO2409	ppsA	phosphoenolpyruvate synthase	nonsyn	FALSE
NC_003143.1_2709498	A	C	YPO2409	ppsA	phosphoenolpyruvate synthase	nonsyn	FALSE
NC_003143.1_2709665	G	A	YPO2409	ppsA	phosphoenolpyruvate synthase	nonsense	FALSE
NC_003143.1_2710647	G	A	YPO2409	ppsA	phosphoenolpyruvate synthase	syn	FALSE
NC_003143.1_2711112	G	A	YPO2410	NA	hypothetical protein	nonsyn	FALSE
NC_003143.1_2711441	G	A	YPO2410	NA	hypothetical protein	syn	FALSE
NC_003143.1_2713283	G	A	YPO2412	NA	NA	NA	TRUE
NC_003143.1_2713925	A	G	YPO2412	NA	NA	NA	TRUE
NC_003143.1_2714541	G	A	YPO2412	NA	NA	NA	TRUE
NC_003143.1_2716182	G	T	YPO2415	nlpC	lipoprotein	nonsyn	FALSE
NC_003143.1_2717200	T	C	YPO2417	NA	4-amino-4-deoxy-L-arabinose-phosphoundecaprenol flippase subunit ArnE	nonsyn	FALSE
NC_003143.1_2721181	G	A	YPO2420	NA	bifunctional UDP-glucuronic acid decarboxylase/UDP-4-amino-4-deoxy-L-arabinose formyltransferase	nonsyn	FALSE
NC_003143.1_2721490	G	A	YPO2420	NA	bifunctional UDP-glucuronic acid decarboxylase/UDP-4-amino-4-deoxy-L-arabinose formyltransferase	nonsyn	FALSE
NC_003143.1_2721828	C	A	YPO2420	NA	bifunctional UDP-glucuronic acid decarboxylase/UDP-4-amino-4-deoxy-L-arabinose formyltransferase	syn	FALSE
NC_003143.1_2722524	G	A	YPO2421	pmrF	undecaprenyl phosphate 4-deoxy-4-formamido-L-arabinose transferase	nonsyn	FALSE
[truncated: 1,542 more rows]

## Sheet: Table S4
Supplementary Table S4. Summary of indels located in genic regions (including pseudogenes) and occurring in the trunk of the phylogeny of Y. pestis
Genome_POS	Mutated Status (Status in CO92)	Ancestor Status	Indel_Len	GeneID in CO92	GeneID in 91001	GeneName	GeneFunction	Position in phylogeny	Comment	COG	COG Function	Type
NC_003143.1:1295722	A	ACCACGGCCGCAG	12	YPO1150	YP_1010	bioA	adenosylmethionine--8-amino-7-oxononanoate aminotransferase BioA	after 1.IN3	-	H	Coenzyme transport and metabolism	chromosome
NC_003143.1:2916749	C	CA	1	YPO2594	YP_1121	cspC1	putative cold-shock protein	after 1.IN3	pseudogene	K	Transcription	chromosome
NC_003143.1:3114523	CT	C	-1	YPO2780	YP_2384	-	phosphodiesterase	after 1.IN3	-	S	Function unknown	chromosome
NC_003143.1_3459494	T	TC,TCC	1,2	YPO3100	YP_0826	fcL/wcaG2	putative nucleotide di-P-sugar epimerase or dehydratase	after 1.IN3	pseudogene	GM	Carbohydrate transport and metabolism, Cell wall/membrane/envelope biogenesis	chromosome
NC_003143.1_3802882	G	GT,GTT	1,2	YPO3404	YP_0281		putative xylanase/chitin deacetylase [Salmonella typhimurium LT2]	after 1.IN3	pseudogene*	G	Carbohydrate transport and metabolism	chromosome
NC_003143.1_3970560	GCCCGTGAAA	G,GCCCGTGAAACCCGTGAAA	-9,9	YPO3557	YP_3811	gltB	glutamate synthase subunit alpha	after 1.IN3	-	E	Amino acid transport and metabolism	chromosome
NC_003143.1_4042426	C	CCATCTTCAAAGCCAT,CCATCTTCAAAGCCATCATCTTCAAAGCCAT	15,30	YPO3624	YP_3923	ssuA	alkanesulfonate transporter substrate-binding protein	after 1.IN3	-	P	Inorganic ion transport and metabolism	chromosome
NC_003143.1_4491382	TCTTCAC	T,TCTTCACCTTCAC	-6,6	YPO3987	YP_3350	asmA2#	Uncharacterized protein involved in outer membrane biogenesis	after 1.IN3	-	M	Cell wall/membrane/envelope biogenesis	chromosome
NC_003143.1:4112524	A	AT	1	YPO3679	YP_3865	tcaB/tcbA	putative toxin subunit	after 1.IN1	pseudogene	MU	Cell wall/membrane/envelope biogenesis, Intracellular trafficking, secretion, and vesicular transport	chromosome
NC_003143.1_552919	T	TG,TGG	1,2	YPO0515	YP_3664	icmF3	hypothetical protein	after 1.ANT	-	N/KLT	Cell motility/Transcription, Replication, recombination and repair, Signal transduction mechanisms	chromosome
NC_003143.1:4345504	C	CT	1	YPO3870	YP_3175	gppA#	Exopolyphosphatase	after 1.ANT	pseudogene	FP	Nucleotide transport and metabolism, Inorganic ion transport and metabolism	chromosome
NC_003143.1:2093819	TA	T	-1	YPO1849	YP_1544	arsR2	putative transcriptional regulators	Branch1	-	K	Transcription	chromosome
NC_003143.1:2448285	G	GACGTGCAGC	9	YPO2175	YP_1974	hns	global DNA-binding transcriptional dual regulator H-NS	Branch1	-	K	Transcription	chromosome
NC_003143.1:3299737	C	CCTGAGGCCAATATAGTAT	18	YPO2952	YP_2579	mukB2	Uncharacterized protein involved in chromosome partitioning	Branch1	-	S	Function unknown	chromosome
NC_003143.1:3761046	G	GATTGTGTTGGAGCTATAA	18	YPO3372	YP_0314	cysJ	sulfite reductase subunit alpha	Branch1	-	E/P/C	Amino acid transport and metabolism/ Inorganic ion transport and metabolism/Energy production and conversion	chromosome
NC_003143.1:4256606	A	AC	1	YPO3791	YP_3258	-	putative inner membrane permease	Branch1	-	S	Function unknown	chromosome
NC_003143.1:431732	T	TCCGCGTCC	8	YPO0414	YP_3767	deoR4	putative regulatory protein	after 0.ANT1	pseudogene	K	Transcription	chromosome
NC_003143.1:469160	G	GTGGT	4	YPO0446	YP_3736	uup4	ATPase components of ABC transporters with duplicated ATPase domains	after 0.ANT1	pseudogene	L	Replication, recombination and repair	chromosome
NC_003143.1:3150308	AC	A	-1	YPO2821	YP_0859	-	hypothetical protein	after 0.ANT1	pseudogene	S	Function unknown	chromosome
NC_003143.1_3189485	AG	AGGG,AGG,A	2,1,-1	YPO2851	YP_2718	baeS	Signal transduction histidine kinase	after 0.ANT1	pseudogene	T	Signal transduction mechanisms	chromosome
NC_003143.1:4167289	GCC	G	-2	YPO3723	YP_3085	iclR	Transcriptional regulator	after 0.ANT1	pseudogene	K	Transcription	chromosome
NC_003143.1_123226	T	TG,TGG	1,2	YPO0115	YP_0117	metB/metC1	Cystathionine beta-lyases/cystathionine gamma-synthases	after 0.PE5	pseudogene	E	Amino acid transport and metabolism	chromosome
NC_003143.1:207449	G	GTGGT	4	YPO0188	YP_0187	uup1	ATPase components of ABC transporters with duplicated ATPase domains	after 0.PE5	pseudogene	L	Replication, recombination and repair	chromosome
NC_003143.1:458630	T	TCAGA	4	YPO0437	YP_3744	deoA	Thymidine phosphorylase	after 0.PE5	pseudogene	F	Nucleotide transport and metabolism	chromosome
NC_003143.1:643960	G	GT	1	YPO0594	YP_2914	-	TerY-C metal binding domain	after 0.PE5	pseudogene*	S	Function unknown	chromosome
[truncated: 26 more rows]

## Sheet: Table S5
Supplementary Table S5. Summary of indels located in intergenic regions and occurring in the trunk of the phylogeny of Y. pestis
[truncated: 40 more rows]

[truncated: 4 more sheets: Table S6, Table S7, Table S8, Table S9]
